# Supplementary material for: Taxonomic study on the photid amphipods (Senticaudata, Corophiida, Photoidea, Photidae) from Korean waters, with descriptions of a new genus and seven new species
Source: Zookeys. 2019 Nov 5;886:1–59. doi: 10.3897/zookeys.886.38511 (PMC6851206; doi:10.3897/zookeys.886.38511)
Supplement: XML Treatment for Exiliphotis [file zookeys.886.38511-treatment1.xml]

<!DOCTYPE tp:taxon-treatment
  PUBLIC "-//TaxonX//DTD Taxonomic Treatment Publishing DTD v0 20100105//EN" "tax-treatment-NSO.dtd">
<tp:taxon-treatment xmlns:tp="http://www.plazi.org/taxpub"><tp:treatment-meta><kwd-group><label>Taxon classification</label><kwd><named-content xmlns:xlink="http://www.w3.org/1999/xlink" content-type="kingdom">Animalia</named-content></kwd><kwd><named-content xmlns:xlink="http://www.w3.org/1999/xlink" content-type="order">Amphipoda</named-content></kwd><kwd><named-content xmlns:xlink="http://www.w3.org/1999/xlink" content-type="family">Photidae</named-content></kwd></kwd-group><mixed-citation publication-type="journal"><person-group><name><surname>Jung</surname><given-names>Tae Won</given-names></name><name><surname>Coleman</surname><given-names>Charles Oliver</given-names></name><name><surname>Yoon</surname><given-names>Seong Myeong</given-names></name></person-group><article-title>Taxonomic study on the photid amphipods (<tp:taxon-name><tp:taxon-name-part taxon-name-part-type="suborder">Senticaudata</tp:taxon-name-part></tp:taxon-name>, <tp:taxon-name><tp:taxon-name-part taxon-name-part-type="infraorder">Corophiida</tp:taxon-name-part></tp:taxon-name>, <tp:taxon-name><tp:taxon-name-part taxon-name-part-type="superfamily">Photoidea</tp:taxon-name-part></tp:taxon-name>, <tp:taxon-name><tp:taxon-name-part taxon-name-part-type="family">Photidae</tp:taxon-name-part></tp:taxon-name>) from Korean waters, with descriptions of a new genus and seven new species</article-title><source>Zookeys</source><day>05</day><month>11</month><year>2019</year><volume>886</volume><fpage>1</fpage><lpage>59</lpage><pub-id pub-id-type="doi">10.3897/zookeys.886.38511</pub-id></mixed-citation></tp:treatment-meta><tp:nomenclature><label>Genus</label><tp:taxon-name><object-id xmlns:xlink="http://www.w3.org/1999/xlink" content-type="arpha" xlink:type="simple">9303B708-0B6A-5F6C-8A87-DF30AB4724AB</object-id>
              <tp:taxon-name-part taxon-name-part-type="genus" reg="Exiliphotis">Exiliphotis</tp:taxon-name-part>
              <object-id xmlns:xlink="http://www.w3.org/1999/xlink" content-type="zoobank" xlink:type="simple">http://zoobank.org/BD79F0AE-7A22-4BD8-9E3E-C46579A1AE67</object-id>
            </tp:taxon-name><tp:taxon-status xmlns:xlink="http://www.w3.org/1999/xlink" xlink:type="simple">gen. nov.</tp:taxon-status></tp:nomenclature><tp:treatment-sec sec-type="type species" id="SECID0EUVAE"><title>Type species.</title><p><italic><tp:taxon-name><tp:taxon-name-part taxon-name-part-type="genus" reg="Exiliphotis">Exiliphotis</tp:taxon-name-part> <tp:taxon-name-part taxon-name-part-type="species" reg="petila">petila</tp:taxon-name-part></tp:taxon-name></italic> sp. nov. (original designation by monotypy)</p></tp:treatment-sec><tp:treatment-sec sec-type="etymology" id="SECID0EFWAE"><title>Etymology.</title><p>The composite epithet of the generic name, <italic>Exiliphotis</italic>, is a combination of the Latin word <italic>exilis</italic> and the generic name of <italic>Photis</italic>. This name refers to slender and elongate pereopods 5–7 with a noticeably narrower basis than those of other photid species. Gender is feminine.</p></tp:treatment-sec><tp:treatment-sec sec-type="diagnosis" id="SECID0E2WAE"><title>Diagnosis.</title><p>Antenna 1 peduncle 2<sup>nd</sup> article 2.0× as long as 1<sup>st</sup> article; accessory flagellum uniarticulated, vestigial. Gnathopod 1 carpus broad, 2.0× as long as wide, 0.8× as long as basis, propodus as long and as wide as carpus, posterior margin more convex than anterior margin, free from carpal lobe proximally, palmar margin convex, not defined distinctively; dactylus elongate, 0.8× as long as propodus. Gnathopod 2 subequal to gnathopod 1; carpus 0.7× as long as basis and that of gnathopod 1; propodus as long as basis, 1.6× as long as carpus, posterior margin convex, not free from carpal lobe proximally, palmar margin oblique, strongly bisinuated; dactylus 0.7× as long as propodus, exceeding palm. Pereopod 5 coxa bilobed, as long and 1.5× as wide as that of pereopod 4, anterior lobe 0.9× as wide as basis; basis subovoid, 1.3× as wide as that of pereopod 4, half as wide as long; merus and carpus not lobed. Pereopod 6 similar to pereopod 5 except for coxa. Pereopod 7 1.3× as long as pereopod 6; basis subrectangular, as wide and 1.2× as long as that of pereopod 6; merus slender, 0.8× as long as basis, slightly lobed posteriodistally; carpus not lobate, 0.7× as long as merus; propodus 1.9× as long as carpus. Pleonal epimera 2 and 3 subrectangular, rounded ventrally. Uropod 1 peduncle without distoventral spine; both rami 0.6× as long as peduncle, terminated by rounded apex bearing robust seta. Uropod 2 0.7× as long as uropod 1; both rami 0.9× as long as peduncle, terminated by rounded apex bearing robust seta. Uropod 3 0.7× as long as uropod 2, inner ramus half as long as outer ramus, diminished distally; outer ramus as long as peduncle, biarticulated, 2<sup>nd</sup> article vestigial, with 2 elongate setae subapically. Telson trapezoidal in dorsal view, 2.1× as wide as long, distal margin not acute, with 1 terminal spine on each side.</p></tp:treatment-sec><tp:treatment-sec sec-type="remarks" id="SECID0EHXAE"><title>Remarks.</title><p><italic><tp:taxon-name><tp:taxon-name-part taxon-name-part-type="genus" reg="Exiliphotis">Exiliphotis</tp:taxon-name-part></tp:taxon-name></italic> gen. nov. is similar to <italic><tp:taxon-name><tp:taxon-name-part taxon-name-part-type="genus" reg="Graciliphotis">Graciliphotis</tp:taxon-name-part></tp:taxon-name></italic> Myers, 2009 in having relatively short coxae, which differs from those of other photids (<xref ref-type="bibr" rid="B31">Myers 2009</xref>). However, <italic><tp:taxon-name><tp:taxon-name-part taxon-name-part-type="genus" reg="Exiliphotis">Exiliphotis</tp:taxon-name-part></tp:taxon-name></italic> gen. nov. notably differs from <italic><tp:taxon-name><tp:taxon-name-part taxon-name-part-type="genus" reg="Graciliphotis">Graciliphotis</tp:taxon-name-part></tp:taxon-name></italic> by the following differences: gnathopods 1 and 2 carpal lobes are slightly shorter and stouter; pereopods 5–7 are almost linear and elongate, particularly their basis are narrowly expanded; uropods 1 and 2 rami are terminated by the rounded apex bearing one small robust seta; uropod 3 is about half as long as in <italic><tp:taxon-name><tp:taxon-name-part taxon-name-part-type="genus" reg="Graciliphotis">Graciliphotis</tp:taxon-name-part></tp:taxon-name></italic>, 0.7 times as long as uropod 2; uropod 3 outer ramus is biarticulated (uniarticulated in <italic><tp:taxon-name><tp:taxon-name-part taxon-name-part-type="genus" reg="Graciliphotis">Graciliphotis</tp:taxon-name-part></tp:taxon-name></italic>); and uropod 3 inner ramus is half as long as the outer ramus, while it is vestigial in <italic><tp:taxon-name><tp:taxon-name-part taxon-name-part-type="genus" reg="Graciliphotis">Graciliphotis</tp:taxon-name-part></tp:taxon-name></italic> (<xref ref-type="bibr" rid="B31">Myers 2009</xref>).</p></tp:treatment-sec><ref-list><ref id="B31"><mixed-citation xmlns:xlink="http://www.w3.org/1999/xlink" xlink:type="simple"><person-group><name name-style="western"><surname>Myers</surname><given-names>AA</given-names></name></person-group> (<year>2009</year>) <article-title><tp:taxon-name><tp:taxon-name-part taxon-name-part-type="family">Photidae</tp:taxon-name-part></tp:taxon-name>.</article-title> In: <person-group><name name-style="western"><surname>Lowry</surname><given-names>JK</given-names></name><name name-style="western"><surname>Myers</surname><given-names>AA</given-names></name></person-group> (<role>Eds</role>) <issue-title>Benthic Amphipoda (Crustacea: Peracarida) of the Great Barrier Reef, Australia.</issue-title><source>Zootaxa</source><volume>2260</volume>: <fpage>771</fpage>–<lpage>799</lpage>. <ext-link xlink:type="simple" ext-link-type="doi" xlink:href="10.11646/zootaxa.2260.1.43">https://doi.org/10.11646/zootaxa.2260.1.43</ext-link></mixed-citation></ref></ref-list></tp:taxon-treatment>
