# Supplementary material for: Taxonomic study on the photid amphipods (Senticaudata, Corophiida, Photoidea, Photidae) from Korean waters, with descriptions of a new genus and seven new species
Source: Zookeys. 2019 Nov 5;886:1–59. doi: 10.3897/zookeys.886.38511 (PMC6851206; doi:10.3897/zookeys.886.38511)
Supplement: XML Treatment for Latigammaropsis careocavata [file zookeys.886.38511-treatment3.xml]

<!DOCTYPE tp:taxon-treatment
  PUBLIC "-//TaxonX//DTD Taxonomic Treatment Publishing DTD v0 20100105//EN" "tax-treatment-NSO.dtd">
<tp:taxon-treatment xmlns:tp="http://www.plazi.org/taxpub"><tp:treatment-meta><kwd-group><label>Taxon classification</label><kwd><named-content xmlns:xlink="http://www.w3.org/1999/xlink" content-type="kingdom">Animalia</named-content></kwd><kwd><named-content xmlns:xlink="http://www.w3.org/1999/xlink" content-type="order">Amphipoda</named-content></kwd><kwd><named-content xmlns:xlink="http://www.w3.org/1999/xlink" content-type="family">Photidae</named-content></kwd></kwd-group><mixed-citation publication-type="journal"><person-group><name><surname>Jung</surname><given-names>Tae Won</given-names></name><name><surname>Coleman</surname><given-names>Charles Oliver</given-names></name><name><surname>Yoon</surname><given-names>Seong Myeong</given-names></name></person-group><article-title>Taxonomic study on the photid amphipods (<tp:taxon-name><tp:taxon-name-part taxon-name-part-type="suborder">Senticaudata</tp:taxon-name-part></tp:taxon-name>, <tp:taxon-name><tp:taxon-name-part taxon-name-part-type="infraorder">Corophiida</tp:taxon-name-part></tp:taxon-name>, <tp:taxon-name><tp:taxon-name-part taxon-name-part-type="superfamily">Photoidea</tp:taxon-name-part></tp:taxon-name>, <tp:taxon-name><tp:taxon-name-part taxon-name-part-type="family">Photidae</tp:taxon-name-part></tp:taxon-name>) from Korean waters, with descriptions of a new genus and seven new species</article-title><source>Zookeys</source><day>05</day><month>11</month><year>2019</year><volume>886</volume><fpage>1</fpage><lpage>59</lpage><pub-id pub-id-type="doi">10.3897/zookeys.886.38511</pub-id></mixed-citation></tp:treatment-meta><tp:nomenclature><tp:taxon-name><object-id xmlns:xlink="http://www.w3.org/1999/xlink" content-type="arpha" xlink:type="simple">442A0A55-02F8-5F0E-B90D-49C6C4820E4B</object-id>
              <tp:taxon-name-part taxon-name-part-type="genus" reg="Latigammaropsis">Latigammaropsis</tp:taxon-name-part>
              <tp:taxon-name-part taxon-name-part-type="species" reg="careocavata">careocavata</tp:taxon-name-part>
              <object-id xmlns:xlink="http://www.w3.org/1999/xlink" content-type="zoobank" xlink:type="simple">http://zoobank.org/69BD8FB5-D648-463A-958D-830CC7A423FF</object-id>
            </tp:taxon-name><tp:taxon-status xmlns:xlink="http://www.w3.org/1999/xlink" xlink:type="simple">sp. nov.</tp:taxon-status><xref ref-type="fig" rid="F4">Figs 4</xref><xref ref-type="fig" rid="F5">, 5</xref><xref ref-type="fig" rid="F6">, 6</xref><xref ref-type="fig" rid="F7">, 7</xref></tp:nomenclature><tp:treatment-sec sec-type="etymology" id="SECID0E3HAG"><title>Etymology.</title><p>The composite epithet of the specific name, <italic>careocavata</italic>, is a combination of the Latin words <italic>careo</italic> and <italic>cavatus</italic>, meaning lacking excavation. This name refers to the shape of the palmar margin of gnathopod 2 in both sexes.</p></tp:treatment-sec><tp:treatment-sec sec-type="material" id="SECID0EQIAG"><title>Material examined.</title><p>Holotype: ♂ (7.5 mm), NIBRIV0000806529. Sogueulbi-do Island, Gyeongsangnam-do, South Korea (<named-content xmlns:xlink="http://www.w3.org/1999/xlink" content-type="dwc:verbatimCoordinates" xlink:type="simple"><named-content content-type="geo-json" specific-use="{&#34;type&#34;:&#34;Point&#34;,&#34;coordinates&#34;:[128.542767,34.576183]}" id="NCID0EZIAG" xlink:type="simple">34°34.571'N, 128°32.566'E</named-content></named-content>), 7 May 2012, grab sampler (about 60 m depth), by Prof. HY Soh. Paratypes: 2 ♂♂ (4.5 and 4.8 mm), 3 ♀♀ (5.5–6.7 mm), NIBRIV0000848929. Same data as holotype.</p></tp:treatment-sec><tp:treatment-sec sec-type="diagnosis" id="SECID0E5IAG"><title>Diagnosis.</title><p>Gnathopod 2 stout in both sexes (similar in shape), but basis and propodus less setose anteriorly in females; propodus palmar margin oblique, slightly convex, serrated, without excavations, defined by a single stout spine and defining seta elongate, longer in males.</p></tp:treatment-sec><tp:treatment-sec sec-type="description" id="SECID0EDJAG"><title>Description.</title><p><bold><italic>Holotype male.</italic></bold> Head (Fig. <xref ref-type="fig" rid="F4">4B</xref>) lateral cephalic lobe weakly produced anteriorly; eye lageniform, large; antennal sinus deep.</p><fig id="F4" position="float" orientation="portrait"><object-id xmlns:xlink="http://www.w3.org/1999/xlink" content-type="doi" xlink:type="simple">10.3897/zookeys.886.38511.figure4</object-id><object-id xmlns:xlink="http://www.w3.org/1999/xlink" content-type="arpha" xlink:type="simple">C1767EDA-62D3-5F83-AA6B-738EC65823DC</object-id><label>Figure 4</label><caption><p><italic><tp:taxon-name><tp:taxon-name-part taxon-name-part-type="genus" reg="Latigammaropsis">Latigammaropsis</tp:taxon-name-part> <tp:taxon-name-part taxon-name-part-type="species" reg="careocavata">careocavata</tp:taxon-name-part></tp:taxon-name></italic> sp. nov., holotype, NIBRIV0000806529, male, 7.5 mm, Sogueulbi-do Island, South Korea. <bold>A</bold> habitus <bold>B</bold> head <bold>C, D</bold> antenna 1 <bold>E, F</bold> antenna 2 <bold>G</bold> upper lip <bold>H</bold> lower lip <bold>I</bold> left mandible <bold>J</bold> incisor and lacinia mobilis of right mandible <bold>K, L</bold> maxilla 1 <bold>M</bold> maxilla 2. Scale bars: 0.05 mm (<bold>J–M</bold>), 0.1 mm (<bold>G–I</bold>), 0.2 mm (<bold>C–F</bold>), 0.5 mm (<bold>B</bold>), 1.0 mm (<bold>A</bold>).</p></caption><graphic xmlns:xlink="http://www.w3.org/1999/xlink" xlink:href="zookeys-886-001-g004.jpg" position="float" orientation="portrait" xlink:type="simple" id="oo_352716.jpg"><uri content-type="original_file" xlink:type="simple">https://binary.pensoft.net/fig/352716</uri></graphic></fig><p>Antenna 1 (Fig. <xref ref-type="fig" rid="F4">4C, D</xref>) 0.6× as long as body; peduncle 1<sup>st</sup> article stout, 0.7× as long as head, with one robust seta posteriodistally; 2<sup>nd</sup> article 1.3× as long as 1<sup>st</sup> article; 3<sup>rd</sup> article 0.7× as long as 2<sup>nd</sup> article; accessory flagellum as long as peduncle 3<sup>rd</sup> article, composed of five articles (terminal article rudimentary); flagellum 0.9× as long as peduncle 1<sup>st</sup>–3<sup>rd</sup> articles combined, composed of twelve articles (terminal article rudimentary).</p><p>Antenna 2 (Fig. <xref ref-type="fig" rid="F4">4E, F</xref>) as long as antenna 1; peduncle 4<sup>th</sup>, 5<sup>th</sup> articles 0.9× as long as 2<sup>nd</sup> article of antenna 1; flagellum 1.4× as long as peduncle 5<sup>th</sup> article, composed of ten articles (terminal article rudimentary).</p><p>Upper lip (Fig. <xref ref-type="fig" rid="F4">4G</xref>) convex anteriorly, covered with minute setae.</p><p>Lower lip (Fig. <xref ref-type="fig" rid="F4">4H</xref>) inner lobe subovoid, outer lobe apex rounded, covered with minute setae; mandibular process well developed.</p><p>Mandibles (Fig. <xref ref-type="fig" rid="F4">4I, J</xref>) with 4-dentate incisor, 4-dentate lacinia mobilis, and eight raker setae on left mandible; with 5-dentate incisor and minutely dentate lacinia mobilis on right mandible, molar well developed, triturative; palp asymmetrical, composed of three articles, 3<sup>rd</sup> article distally rounded, 0.8× as long as 2<sup>nd</sup> article, with setae extending along most of posteriodistal margin.</p><p>Maxilla 1 (Fig. <xref ref-type="fig" rid="F4">4K, L</xref>) inner lobe small, subrectangular, produced laterodistally, with seven plumose setae; outer lobe nine dentate robust setae on apical margin; palp 2<sup>nd</sup> article slightly swollen laterally, apex with six dentate robust setae.</p><p>Maxilla 2 (Fig. <xref ref-type="fig" rid="F4">4M</xref>) inner lobe with an oblique row of plumose setae on surface; outer lobe slightly larger than inner lobe.</p><p>Maxilliped (Fig. <xref ref-type="fig" rid="F5">5A, B</xref>) inner lobe subrectangular, with three dentate robust setae apically and one medial robust seta subdistally; outer lobe semiovoid, apex beyond half of 2<sup>nd</sup> palp article, lined with eight robust setae on medial to apical margins; palp composed of four articles, 3<sup>rd</sup> article a little expanded distally, half as long as 2<sup>nd</sup> article, 4<sup>th</sup> article 0.4× as long as 3<sup>rd</sup> article, with elongate seta apically (1.3× as long as 4<sup>th</sup> article).</p><fig id="F5" position="float" orientation="portrait"><object-id xmlns:xlink="http://www.w3.org/1999/xlink" content-type="doi" xlink:type="simple">10.3897/zookeys.886.38511.figure5</object-id><object-id xmlns:xlink="http://www.w3.org/1999/xlink" content-type="arpha" xlink:type="simple">AE53258E-6BC2-549C-BA36-2DB5C754C7CB</object-id><label>Figure 5</label><caption><p><italic><tp:taxon-name><tp:taxon-name-part taxon-name-part-type="genus" reg="Latigammaropsis">Latigammaropsis</tp:taxon-name-part> <tp:taxon-name-part taxon-name-part-type="species" reg="careocavata">careocavata</tp:taxon-name-part></tp:taxon-name></italic> sp. nov., holotype, NIBRIV0000806529, male, 7.5 mm, Sogueulbi-do Island, South Korea. <bold>A, B</bold> maxilliped <bold>C</bold> gnathopod 1 <bold>D</bold> gnathopod 2 <bold>E</bold> pereopod 3 <bold>F</bold> pereopod 4. Scale bars: 0.05 mm (<bold>B</bold>), 0.1 mm (<bold>A</bold>), 0.2 mm (<bold>C–F</bold>).</p></caption><graphic xmlns:xlink="http://www.w3.org/1999/xlink" xlink:href="zookeys-886-001-g005.jpg" position="float" orientation="portrait" xlink:type="simple" id="oo_352717.jpg"><uri content-type="original_file" xlink:type="simple">https://binary.pensoft.net/fig/352717</uri></graphic></fig><p>Gnathopod 1 (Fig. <xref ref-type="fig" rid="F5">5C</xref>) setose with elongate setae; coxa subrhomboid, 0.9× as wide as long, weakly produced anterioventrally, rounded ventrally; basis subtrapezoidal, swollen posteriodistally; carpus subtrapezoidal, 0.9× as long as basis, half as wide as long, with carpal lobe blunt; propodus subovoid, as long and wide as carpus, palm oblique, slightly convex, minutely serrated, not defined distinctively, with one robust seta medially; dactylus elongate, 0.7× as long as propodus, inner margin minutely serrated, with five teeth.</p><p>Gnathopod 2 (Fig. <xref ref-type="fig" rid="F5">5D</xref>) stout, 1.3× as long gnathopod 1, densely setose with elongate setae; coxa subrhomboid, as long as wide; basis subtrapezoidal, half as wide as long, anterior margin with lateral and medial borders forming weak lobes distally, posterior margin swollen; carpus 0.7× as long as basis, with carpal lobe not free from propodus posterior margin; propodus 1.3× as long as basis, 0.6× as wide as long, anterior and posterior margins subparallel, palmar margin oblique, half as long as posterior margin, slightly convex, weakly serrated, without excavation, defined by one stout spine, with one elongate robust seta medially; dactylus fitting palm.</p><p>Pereopod 3 (Fig. <xref ref-type="fig" rid="F5">5E</xref>) rarely setose than gnathopods; coxa subquadrate, 0.9× as long as that of gnathopod 2; basis expanded, 0.7× as wide as coxa, posterior margin more swollen in the middle, along with elongate setae; merus 0.4× as long as basis, expanded anteriodistally, half as wide as long; carpus as long as merus, not expanded; propodus half as long as basis, diminished distally; dactylus falcate, 1.2× as long as propodus.</p><p>Pereopod 4 (Fig. <xref ref-type="fig" rid="F5">5F</xref>) similar to pereopod 3, except for longer merus (half as long as basis).</p><p>Pereopod 5 (Fig. <xref ref-type="fig" rid="F6">6A</xref>) coxa bilobed, anterior lobe larger than posterior lobe, expanded and rounded ventrally; basis as wide as coxa anterior lobe, 0.8× as wide as long, anterior margin convex, posterior margin extremely expanded proximally, merus 0.6× as long as basis, slightly expanded anteriodistally; carpus subrectangular, 0.9× as long as merus, half as wide as long; propodus 1.3× as long as carpus, with three robust setae on posterior margin, with one pair of distal locking setae extremely unequal in length; dactylus 0.4× as long as propodus.</p><fig id="F6" position="float" orientation="portrait"><object-id xmlns:xlink="http://www.w3.org/1999/xlink" content-type="doi" xlink:type="simple">10.3897/zookeys.886.38511.figure6</object-id><object-id xmlns:xlink="http://www.w3.org/1999/xlink" content-type="arpha" xlink:type="simple">93050901-A4CE-5C20-8ADC-417AB709506A</object-id><label>Figure 6</label><caption><p><italic><tp:taxon-name><tp:taxon-name-part taxon-name-part-type="genus" reg="Latigammaropsis">Latigammaropsis</tp:taxon-name-part> <tp:taxon-name-part taxon-name-part-type="species" reg="careocavata">careocavata</tp:taxon-name-part></tp:taxon-name></italic> sp. nov., holotype, NIBRIV0000806529, male, 7.5 mm, Sogueulbi-do Island, South Korea. <bold>A</bold> pereopod 5 <bold>B, C</bold> pereopod 6 <bold>D</bold> pereopod 7 <bold>E</bold> pleonites and urosomites, lateral <bold>F</bold> uropod 1 <bold>G</bold> uropod 2 <bold>H</bold> uropod 3 <bold>I</bold> telson. Scale bars: 0.2 mm (<bold>A–D, F–I</bold>), 0.5 mm (<bold>E</bold>).</p></caption><graphic xmlns:xlink="http://www.w3.org/1999/xlink" xlink:href="zookeys-886-001-g006.jpg" position="float" orientation="portrait" xlink:type="simple" id="oo_352718.jpg"><uri content-type="original_file" xlink:type="simple">https://binary.pensoft.net/fig/352718</uri></graphic></fig><p>Pereopod 6 (Fig. <xref ref-type="fig" rid="F6">6B, C</xref>) 1.3× as long as pereopod 5; coxa 0.7× as wide as that of pereopod 5; bilobed, anterior lobe expanded downwards, posterior lobe as large as anterior lobe, expanded posterioventrally; basis subovoid, anterior margin evenly rounded, posterior margin expanded proximally, 0.6× as wide as long; merus slightly expanded distally, 0.4× as wide as long, 0.6× as long as basis; carpus rectangular, 0.9× as long as merus, 0.3× as wide as long; propodus 1.5× as long as carpus, with a pair of distal locking setae unequal in length, with a group of five setae (longest seta 0.7× as long as propodus) at anteriodistal corner; dactylus falcate, 0.4× as long as propodus.</p><p>Pereopod 7 (Fig. <xref ref-type="fig" rid="F6">6D</xref>) similar and 1.2× as long as pereopod 6; coxa unilobed, as wide as that of pereopod 6; slightly expanded posterioventrally; basis subovoid, as wide and 1.1× as long as that of pereopod 6, anterior margin evenly rounded, posterior margin expanded proximally; merus slightly expanded distally, 0.3× as wide as long, 0.6× as long as basis; carpus rectangular, as long as merus, 0.3× as wide as long; propodus 1.4× as long as carpus, with a pair of distal locking setae unequal in length at anteriodistal corner; dactylus falcate, 0.4× as long as propodus.</p><p>Epimera 1–3 each with a small notch bearing minute seta at posterioventral corner. Epimeron 1 rounded ventrally. Epimera 2 and 3 subrectangular (Fig. <xref ref-type="fig" rid="F6">6E</xref>).</p><p>Uropod 1 (Fig. <xref ref-type="fig" rid="F6">6F</xref>) peduncle with a well-developed distoventral spine, 0.7× as long as peduncle, with four dorsomedial and four dorsolateral robust setae on distal half margin; outer ramus 0.8× as long as peduncle, with three dorsolateral and two dorsomedial robust setae, apex blunt bearing one group of robust setae; inner ramus 0.9× as long as peduncle, with two dorsolateral and six dorsomedial robust setae, apex blunt bearing one group of robust setae.</p><p>Uropod 2 (Fig. <xref ref-type="fig" rid="F6">6G</xref>) 0.7× as long as uropod 1; peduncle 0.6× as long as that of uropod 1, without distoventral spine, with one dorsomedial and two dorsolateral robust setae distally; outer ramus 1.1× as long as peduncle, with three dorsolateral and four dorsomedial robust setae, apex blunt bearing one group of robust setae; inner ramus 1.3× as long as peduncle, with five dorsolateral and eight dorsomedial robust setae, apex blunt bearing one group of robust setae.</p><p>Uropod 3 (Fig. <xref ref-type="fig" rid="F6">6H</xref>) 0.7× as long as uropod 2; peduncle 0.8× as long as that of uropod 2, with two robust setae distally; outer ramus as long as peduncle, biarticulated, 2<sup>nd</sup> article vestigial, with two elongate setae subdistally; inner ramus 0.9× as long as peduncle, plump proximally but tapering distally.</p><p>Telson (Fig. <xref ref-type="fig" rid="F6">6I</xref>) subtrapezoidal in dorsal view, apex acute, with one robust seta on each side.</p><p><bold><italic>Paratype female.</italic></bold> Gnathopod 1 (Fig. <xref ref-type="fig" rid="F7">7A</xref>) not sexually dimorphic between both sexes.</p><fig id="F7" position="float" orientation="portrait"><object-id xmlns:xlink="http://www.w3.org/1999/xlink" content-type="doi" xlink:type="simple">10.3897/zookeys.886.38511.figure7</object-id><object-id xmlns:xlink="http://www.w3.org/1999/xlink" content-type="arpha" xlink:type="simple">616EDF56-C2CF-5D4A-B459-B523145AAD42</object-id><label>Figure 7</label><caption><p><italic><tp:taxon-name><tp:taxon-name-part taxon-name-part-type="genus" reg="Latigammaropsis">Latigammaropsis</tp:taxon-name-part> <tp:taxon-name-part taxon-name-part-type="species" reg="careocavata">careocavata</tp:taxon-name-part></tp:taxon-name></italic> sp. nov., paratype, NIBRIV0000848929, female, 6.7 mm, Sogueulbi-do Island, South Korea. <bold>A</bold> gnathopod 1 <bold>B</bold> gnathopod 2 <bold>C–F</bold> oostegites of gnathopod 2–pereopod 5. Scale bars: 0.2 mm.</p></caption><graphic xmlns:xlink="http://www.w3.org/1999/xlink" xlink:href="zookeys-886-001-g007.jpg" position="float" orientation="portrait" xlink:type="simple" id="oo_352719.jpg"><uri content-type="original_file" xlink:type="simple">https://binary.pensoft.net/fig/352719</uri></graphic></fig><p>Gnathopod 2 (Fig. <xref ref-type="fig" rid="F7">7B</xref>) similar to that of holotype male in size, less setose anteriorly; basis posterior margin less swollen; palm defining robust seta smaller than that of holotype male.</p><p>Oostegites (Fig. <xref ref-type="fig" rid="F7">7C–F</xref>) those of gnathopod 2 and pereopod 3 elongate; that of pereopod 4 ovoid, widest; that of pereopod 5 small, half as long as that of pereopod 4, linear.</p></tp:treatment-sec><tp:treatment-sec sec-type="remarks" id="SECID0EVUAG"><title>Remarks.</title><p>The genus <italic><tp:taxon-name><tp:taxon-name-part taxon-name-part-type="genus" reg="Latigammaropsis">Latigammaropsis</tp:taxon-name-part></tp:taxon-name></italic> was established by <xref ref-type="bibr" rid="B31">Myers (2009)</xref> based on the ‘<italic>atlantica</italic>’ group of <italic><tp:taxon-name><tp:taxon-name-part taxon-name-part-type="genus" reg="Gammaropsis">Gammaropsis</tp:taxon-name-part></tp:taxon-name></italic> sensu lato, and has been diagnosed by having a different shape of uropod 3: peduncle is shorter and broader; outer ramus is blunt-ended with a vestigial 2<sup>nd</sup> article bearing two fine setae; and inner ramus is subequal to or shorter than outer ramus, narrowing distally and with a single small robust seta inserted at its tip (<xref ref-type="bibr" rid="B2">Barnard 1965</xref>, <xref ref-type="bibr" rid="B4">1970</xref>; <xref ref-type="bibr" rid="B30">Myers 1995</xref>, <xref ref-type="bibr" rid="B31">2009</xref>). The Korean material examined in this study also shows these diagnostic characters and could be readily assigned to the genus <italic><tp:taxon-name><tp:taxon-name-part taxon-name-part-type="genus" reg="Latigammaropsis">Latigammaropsis</tp:taxon-name-part></tp:taxon-name></italic>. Moreover, this material was identified as a new species, with specimens notably characterized by the absence of excavations on the palmar margin of gnathopod 2 in both sexes. Usually, mature males of the genus <italic><tp:taxon-name><tp:taxon-name-part taxon-name-part-type="genus" reg="Latigammaropsis">Latigammaropsis</tp:taxon-name-part></tp:taxon-name></italic> have an excavated gnathopod 2 palmar margin and a smooth margin has been considered a feature of immature specimens (<xref ref-type="bibr" rid="B4">Barnard 1970</xref>). Unfortunately, the authors of this study only described one holotype male and one paratype female, so it is unknown if intraspecific variations are related to maturity in both sexes. However, we certainly confirmed their maturity based on the presence of lageniform eyes in both sexes as a sign of adulthood (<xref ref-type="bibr" rid="B2">Barnard 1965</xref>), and the ovigerous paratype female having a similar shaped gnathopod 2.</p><p>The shape of gnathopod 2 between both sexes is quite similar to each other, except for the more setose basis and propodus in males. A lack of strong sexual dimorphism in gnathopod 2 was described in <italic><tp:taxon-name><tp:taxon-name-part taxon-name-part-type="genus" reg="Latigammaropsis">Latigammaropsis</tp:taxon-name-part> <tp:taxon-name-part taxon-name-part-type="species" reg="gemina">gemina</tp:taxon-name-part></tp:taxon-name></italic> (Myers, 1995) and <italic><tp:taxon-name><tp:taxon-name-part taxon-name-part-type="genus" reg="Latigammaropsis">Latigammaropsis</tp:taxon-name-part> <tp:taxon-name-part taxon-name-part-type="species" reg="christenseni">christenseni</tp:taxon-name-part></tp:taxon-name></italic> (Myers, 1995). However, <italic><tp:taxon-name><tp:taxon-name-part taxon-name-part-type="genus" reg="Latigammaropsis">Latigammaropsis</tp:taxon-name-part> <tp:taxon-name-part taxon-name-part-type="species" reg="careocavata">careocavata</tp:taxon-name-part></tp:taxon-name></italic> sp. nov. differs from these species by the absence of an excavated palmar margin and the strongly setose basis and propodus of gnathopod 2 in males (<xref ref-type="bibr" rid="B30">Myers 1995</xref>).</p><p>Until now, all known species of this genus have been recorded from tropical regions (<xref ref-type="bibr" rid="B46">Stebbing 1888</xref>; <xref ref-type="bibr" rid="B43">Schellenberg 1925</xref>, <xref ref-type="bibr" rid="B44">1938</xref>; <xref ref-type="bibr" rid="B2">Barnard 1965</xref>, <xref ref-type="bibr" rid="B4">1970</xref>; <xref ref-type="bibr" rid="B40">Ruffo 1969</xref>; <xref ref-type="bibr" rid="B27">Ledoyer 1978</xref> ; <xref ref-type="bibr" rid="B30">Myers 1995</xref>, <xref ref-type="bibr" rid="B31">2009</xref>, <xref ref-type="bibr" rid="B32">2014</xref>; <xref ref-type="bibr" rid="B34">Myers and Nithyanandan 2016</xref>). This is the first record of the genus <italic><tp:taxon-name><tp:taxon-name-part taxon-name-part-type="genus" reg="Latigammaropsis">Latigammaropsis</tp:taxon-name-part></tp:taxon-name></italic> from Korean waters as well as from outside of the tropics.</p></tp:treatment-sec><ref-list><ref id="B31"><mixed-citation xmlns:xlink="http://www.w3.org/1999/xlink" xlink:type="simple"><person-group><name name-style="western"><surname>Myers</surname><given-names>AA</given-names></name></person-group> (<year>2009</year>) <article-title><tp:taxon-name><tp:taxon-name-part taxon-name-part-type="family">Photidae</tp:taxon-name-part></tp:taxon-name>.</article-title> In: <person-group><name name-style="western"><surname>Lowry</surname><given-names>JK</given-names></name><name name-style="western"><surname>Myers</surname><given-names>AA</given-names></name></person-group> (<role>Eds</role>) <issue-title>Benthic Amphipoda (Crustacea: Peracarida) of the Great Barrier Reef, Australia.</issue-title><source>Zootaxa</source><volume>2260</volume>: <fpage>771</fpage>–<lpage>799</lpage>. <ext-link xlink:type="simple" ext-link-type="doi" xlink:href="10.11646/zootaxa.2260.1.43">https://doi.org/10.11646/zootaxa.2260.1.43</ext-link></mixed-citation></ref><ref id="B2"><mixed-citation xmlns:xlink="http://www.w3.org/1999/xlink" xlink:type="simple"><person-group><name name-style="western"><surname>Barnard</surname><given-names>JL</given-names></name></person-group> (<year>1965</year>) <article-title>Marine <tp:taxon-name><tp:taxon-name-part taxon-name-part-type="order">Amphipoda</tp:taxon-name-part></tp:taxon-name> of atolls in Micronesia.</article-title><source>Proceedings of the United States National Museum</source><volume>117</volume>: <fpage>459</fpage>–<lpage>551</lpage>. <ext-link xlink:type="simple" ext-link-type="doi" xlink:href="10.5479/si.00963801.117-3516.459">https://doi.org/10.5479/si.00963801.117-3516.459</ext-link></mixed-citation></ref><ref id="B4"><mixed-citation xmlns:xlink="http://www.w3.org/1999/xlink" xlink:type="simple"><person-group><name name-style="western"><surname>Barnard</surname><given-names>JL</given-names></name></person-group> (<year>1970</year>) <article-title>Sublittoral <tp:taxon-name><tp:taxon-name-part taxon-name-part-type="suborder">Gammaridea</tp:taxon-name-part></tp:taxon-name> (<tp:taxon-name><tp:taxon-name-part taxon-name-part-type="order">Amphipoda</tp:taxon-name-part></tp:taxon-name>) of the Hawaiian Islands.</article-title><source>Smithsonian Contributions to Zoology</source><volume>34</volume>: <fpage>1</fpage>–<lpage>286</lpage>. <ext-link xlink:type="simple" ext-link-type="doi" xlink:href="10.5479/si.00810282.34">https://doi.org/10.5479/si.00810282.34</ext-link></mixed-citation></ref><ref id="B30"><mixed-citation xmlns:xlink="http://www.w3.org/1999/xlink" xlink:type="simple"><person-group><name name-style="western"><surname>Myers</surname><given-names>AA</given-names></name></person-group> (<year>1995</year>) <article-title>The <tp:taxon-name><tp:taxon-name-part taxon-name-part-type="order">Amphipoda</tp:taxon-name-part></tp:taxon-name> (<tp:taxon-name><tp:taxon-name-part taxon-name-part-type="subphylum">Crustacea</tp:taxon-name-part></tp:taxon-name>) of Madang Lagoon: <tp:taxon-name><tp:taxon-name-part taxon-name-part-type="family">Aoridae</tp:taxon-name-part></tp:taxon-name>, <tp:taxon-name><tp:taxon-name-part taxon-name-part-type="family">Isaeidae</tp:taxon-name-part></tp:taxon-name>, <tp:taxon-name><tp:taxon-name-part taxon-name-part-type="family">Neomegamphopidae</tp:taxon-name-part></tp:taxon-name>.</article-title><source>Records of the Australian Museum Supplement</source><volume>22</volume>: <fpage>25</fpage>–<lpage>95</lpage>. <ext-link xlink:type="simple" ext-link-type="doi" xlink:href="10.3853/j.0812-7387.22.1995.121">https://doi.org/10.3853/j.0812-7387.22.1995.121</ext-link></mixed-citation></ref><ref id="B46"><mixed-citation xmlns:xlink="http://www.w3.org/1999/xlink" xlink:type="simple"><person-group><name name-style="western"><surname>Stebbing</surname><given-names>TRR</given-names></name></person-group> (<year>1888</year>) <article-title>Report on the <tp:taxon-name><tp:taxon-name-part taxon-name-part-type="order">Amphipoda</tp:taxon-name-part></tp:taxon-name> collected by HMS ‘‘Challenger’’ during the years 1873–1876.</article-title><source>Zoology</source><volume>29</volume>: <fpage>1</fpage>–<lpage>1737</lpage>. [pls 1–210]</mixed-citation></ref><ref id="B43"><mixed-citation xmlns:xlink="http://www.w3.org/1999/xlink" xlink:type="simple"><person-group><name name-style="western"><surname>Schellenberg</surname><given-names>A</given-names></name></person-group> (<year>1925</year>) <article-title>Crustacean VIII: <tp:taxon-name><tp:taxon-name-part taxon-name-part-type="order">Amphipoda</tp:taxon-name-part></tp:taxon-name>.</article-title> In: <person-group><name name-style="western"><surname>Michaelsen</surname><given-names>W</given-names></name></person-group> (<role>Ed.</role>) <issue-title>Beiträge zur Kenntnis der Meeresfauna Westafrikas.</issue-title><source>Friedericksen, Hamburg</source>, <fpage>111</fpage>–<lpage>204</lpage>.</mixed-citation></ref><ref id="B44"><mixed-citation xmlns:xlink="http://www.w3.org/1999/xlink" xlink:type="simple"><person-group><name name-style="western"><surname>Schellenberg</surname><given-names>A</given-names></name></person-group> (<year>1938</year>) Litorale Amphipoden des tropischen Pazifiks nach Sammlungen von Prof. Bock (Stockholm), Prof. Dahl (Berlin) und Prof. Pietschmann (Wein). Kungl Svenska Vetenskapsakademiens Handlingar Series 3 16: 1–105.</mixed-citation></ref><ref id="B40"><mixed-citation xmlns:xlink="http://www.w3.org/1999/xlink" xlink:type="simple"><person-group><name name-style="western"><surname>Ruffo</surname><given-names>S</given-names></name></person-group> (<year>1969</year>) <article-title>Studi sui crostacei anfipodi. LXVII. Terzo contributo alla conoscenza degli anfipodi del Mar Rosso.</article-title><source>Memorie del Museo Civico di Storia Naturale di Verona</source><volume>17</volume>: <fpage>1</fpage>–<lpage>77</lpage>. <ext-link xlink:type="simple" ext-link-type="doi" xlink:href="10.1080/03749444.1982.10736661">https://doi.org/10.1080/03749444.1982.10736661</ext-link></mixed-citation></ref><ref id="B27"><mixed-citation xmlns:xlink="http://www.w3.org/1999/xlink" xlink:type="simple"><person-group><name name-style="western"><surname>Ledoyer</surname><given-names>M</given-names></name></person-group> (<year>1978</year>) <article-title>Amphipodes gammariens (<tp:taxon-name><tp:taxon-name-part taxon-name-part-type="subphylum">Crustacea</tp:taxon-name-part></tp:taxon-name>) des biotopes cavitaires organogènes récifaux de l’ile Maurice (Océan Indien).</article-title><source>The Mauritius Institute Bulletin</source><volume>8</volume>: <fpage>197</fpage>–<lpage>332</lpage>.</mixed-citation></ref><ref id="B32"><mixed-citation xmlns:xlink="http://www.w3.org/1999/xlink" xlink:type="simple"><person-group><name name-style="western"><surname>Myers</surname><given-names>AA</given-names></name></person-group> (<year>2014</year>) <article-title><tp:taxon-name><tp:taxon-name-part taxon-name-part-type="order">Amphipoda</tp:taxon-name-part></tp:taxon-name> (<tp:taxon-name><tp:taxon-name-part taxon-name-part-type="subphylum">Crustacea</tp:taxon-name-part></tp:taxon-name>) from Palau, Micronesia: Families <tp:taxon-name><tp:taxon-name-part taxon-name-part-type="family">Melphidippidae</tp:taxon-name-part></tp:taxon-name>, <tp:taxon-name><tp:taxon-name-part taxon-name-part-type="family">Oedicerotidae</tp:taxon-name-part></tp:taxon-name>, <tp:taxon-name><tp:taxon-name-part taxon-name-part-type="family">Photidae</tp:taxon-name-part></tp:taxon-name>, <tp:taxon-name><tp:taxon-name-part taxon-name-part-type="family">Pleustidae</tp:taxon-name-part></tp:taxon-name>, <tp:taxon-name><tp:taxon-name-part taxon-name-part-type="family">Podoceridae</tp:taxon-name-part></tp:taxon-name>, <tp:taxon-name><tp:taxon-name-part taxon-name-part-type="family">Stenothoidae</tp:taxon-name-part></tp:taxon-name>, <tp:taxon-name><tp:taxon-name-part taxon-name-part-type="family">Synopiidae</tp:taxon-name-part></tp:taxon-name> and <tp:taxon-name><tp:taxon-name-part taxon-name-part-type="family">Talitridae</tp:taxon-name-part></tp:taxon-name>.</article-title><source>Zootaxa</source><volume>3811</volume>: <fpage>535</fpage>–<lpage>552</lpage>. <ext-link xlink:type="simple" ext-link-type="doi" xlink:href="10.11646/zootaxa.3811.4.6">https://doi.org/10.11646/zootaxa.3811.4.6</ext-link></mixed-citation></ref><ref id="B34"><mixed-citation xmlns:xlink="http://www.w3.org/1999/xlink" xlink:type="simple"><person-group><name name-style="western"><surname>Myers</surname><given-names>AA</given-names></name><name name-style="western"><surname>Nithyanandan</surname><given-names>M</given-names></name></person-group> (<year>2016</year>) <article-title>The <tp:taxon-name><tp:taxon-name-part taxon-name-part-type="order">Amphipoda</tp:taxon-name-part></tp:taxon-name> of Sea City, Kuwait. The <tp:taxon-name><tp:taxon-name-part taxon-name-part-type="suborder">Senticaudata</tp:taxon-name-part></tp:taxon-name> (<tp:taxon-name><tp:taxon-name-part taxon-name-part-type="subphylum">Crustacea</tp:taxon-name-part></tp:taxon-name>).</article-title><source>Zootaxa</source><volume>4072</volume>: <fpage>401</fpage>–<lpage>429</lpage>. <ext-link xlink:type="simple" ext-link-type="doi" xlink:href="10.11646/zootaxa.4072.4.1">http://doi.org/10.11646/zootaxa.4072.4.1</ext-link></mixed-citation></ref></ref-list></tp:taxon-treatment>
