# Supplementary material for: Taxonomic study on the photid amphipods (Senticaudata, Corophiida, Photoidea, Photidae) from Korean waters, with descriptions of a new genus and seven new species
Source: Zookeys. 2019 Nov 5;886:1–59. doi: 10.3897/zookeys.886.38511 (PMC6851206; doi:10.3897/zookeys.886.38511)
Supplement: XML Treatment for Photis bronca [file zookeys.886.38511-treatment4.xml]

<!DOCTYPE tp:taxon-treatment
  PUBLIC "-//TaxonX//DTD Taxonomic Treatment Publishing DTD v0 20100105//EN" "tax-treatment-NSO.dtd">
<tp:taxon-treatment xmlns:tp="http://www.plazi.org/taxpub"><tp:treatment-meta><kwd-group><label>Taxon classification</label><kwd><named-content xmlns:xlink="http://www.w3.org/1999/xlink" content-type="kingdom">Animalia</named-content></kwd><kwd><named-content xmlns:xlink="http://www.w3.org/1999/xlink" content-type="order">Amphipoda</named-content></kwd><kwd><named-content xmlns:xlink="http://www.w3.org/1999/xlink" content-type="family">Photidae</named-content></kwd></kwd-group><mixed-citation publication-type="journal"><person-group><name><surname>Jung</surname><given-names>Tae Won</given-names></name><name><surname>Coleman</surname><given-names>Charles Oliver</given-names></name><name><surname>Yoon</surname><given-names>Seong Myeong</given-names></name></person-group><article-title>Taxonomic study on the photid amphipods (<tp:taxon-name><tp:taxon-name-part taxon-name-part-type="suborder">Senticaudata</tp:taxon-name-part></tp:taxon-name>, <tp:taxon-name><tp:taxon-name-part taxon-name-part-type="infraorder">Corophiida</tp:taxon-name-part></tp:taxon-name>, <tp:taxon-name><tp:taxon-name-part taxon-name-part-type="superfamily">Photoidea</tp:taxon-name-part></tp:taxon-name>, <tp:taxon-name><tp:taxon-name-part taxon-name-part-type="family">Photidae</tp:taxon-name-part></tp:taxon-name>) from Korean waters, with descriptions of a new genus and seven new species</article-title><source>Zookeys</source><day>05</day><month>11</month><year>2019</year><volume>886</volume><fpage>1</fpage><lpage>59</lpage><pub-id pub-id-type="doi">10.3897/zookeys.886.38511</pub-id></mixed-citation></tp:treatment-meta><tp:nomenclature><tp:taxon-name><object-id xmlns:xlink="http://www.w3.org/1999/xlink" content-type="arpha" xlink:type="simple">93FECD02-FCD5-588C-ADAD-C77C85642F46</object-id>
              <tp:taxon-name-part taxon-name-part-type="genus" reg="Photis">Photis</tp:taxon-name-part>
              <tp:taxon-name-part taxon-name-part-type="species" reg="bronca">bronca</tp:taxon-name-part>
              <object-id xmlns:xlink="http://www.w3.org/1999/xlink" content-type="zoobank" xlink:type="simple">http://zoobank.org/CE27564C-91FB-47A7-8500-9740799302A0</object-id>
            </tp:taxon-name><tp:taxon-status xmlns:xlink="http://www.w3.org/1999/xlink" xlink:type="simple">sp. nov.</tp:taxon-status><xref ref-type="fig" rid="F8">Figs 8</xref><xref ref-type="fig" rid="F9">, 9</xref><xref ref-type="fig" rid="F10">, 10</xref><xref ref-type="fig" rid="F11">, 11</xref><tp:nomenclature-citation-list><tp:nomenclature-citation><tp:taxon-name>
                  <tp:taxon-name-part taxon-name-part-type="genus" reg="Photis">Photis</tp:taxon-name-part> <tp:taxon-name-part taxon-name-part-type="species" reg="longicaudata">longicaudata</tp:taxon-name-part></tp:taxon-name><comment>: <xref ref-type="bibr" rid="B36">Nagata 1965</xref>: 310, fig. 35; <xref ref-type="bibr" rid="B21">Hirayama 1984</xref>: 42, fig. 71; <xref ref-type="bibr" rid="B23">Kim et al. 2005</xref>: 3, figs 1, 2; <xref ref-type="bibr" rid="B37">Ren 1992</xref>: 259, fig. 28; 2000: 141, fig. 4; 2006: 398, fig. 171 [non <tp:taxon-name><tp:taxon-name-part taxon-name-part-type="genus" reg="Photis">P.</tp:taxon-name-part> <tp:taxon-name-part taxon-name-part-type="species" reg="longicaudata">longicaudata</tp:taxon-name-part></tp:taxon-name> (Spence Bate &amp; Westwood, 1862)].</comment></tp:nomenclature-citation></tp:nomenclature-citation-list></tp:nomenclature><tp:treatment-sec sec-type="etymology" id="SECID0EA4AG"><title>Etymology.</title><p>The epithet of the specific name, <italic>bronca</italic>, has its origin from the Latin word <italic>broncus</italic>. This name refers to the bearing of a quadrate tooth medially on the gnathopod 2 palmar margin in both sexes.</p></tp:treatment-sec><tp:treatment-sec sec-type="material" id="SECID0ES4AG"><title>Material examined.</title><p>Holotype: ♂ (5.8 mm), NIBRIV0000848472; Daryeo-do Island, Bukchon, Jeju-do, South Korea (<named-content xmlns:xlink="http://www.w3.org/1999/xlink" content-type="dwc:verbatimCoordinates" xlink:type="simple"><named-content content-type="geo-json" specific-use="{&#34;type&#34;:&#34;Point&#34;,&#34;coordinates&#34;:[126.696944,34.557500]}" id="NCID0E24AG" xlink:type="simple">34°33'27"N, 126°41'49"E</named-content></named-content>); 30 Nov, 2012; grab sampler (about 20 m depth), by Prof. HY Soh. Paratypes: 2 ♂♂ (2.3 and 2.5 mm), 3 ♀♀ (ovigerous; 3.2–5.3 mm), NIBRIV0000848473; same data as holotype.</p><p>Additional materials: 3 ♂♂ 2 ♀♀, NIBRIV0000848930, Saekkiseom, Ae-do Island, Mijo-myeon, Gyeongsangnam-do, South Korea (<named-content xmlns:xlink="http://www.w3.org/1999/xlink" content-type="dwc:verbatimCoordinates" xlink:type="simple"><named-content content-type="geo-json" specific-use="{&#34;type&#34;:&#34;Point&#34;,&#34;coordinates&#34;:[128.033333,34.691944]}" id="NCID0EF5AG" xlink:type="simple">34°41'31"N, 128°02'00"E</named-content></named-content>), 1 May 2009, Scuba diving (about 20 m depth), by TW Jung; 2 ♂♂, NIBRIV0000848931, Jeolmyeongyeo, Chuja-do Island, Jeju-do, South Korea (<named-content xmlns:xlink="http://www.w3.org/1999/xlink" content-type="dwc:verbatimCoordinates" xlink:type="simple"><named-content content-type="geo-json" specific-use="{&#34;type&#34;:&#34;Point&#34;,&#34;coordinates&#34;:[126.311944,33.867778]}" id="NCID0EN5AG" xlink:type="simple">33°52'04"N, 126°18'43"E</named-content></named-content>), 12 Jul, 2016, Scuba diving (about 16 m depth), by CH Yi; 3 ♂♂ 2 ♀♀, NIBRIV0000848932, Yenae-ri, Goheung-gun, Jeollanam-do, South Korea (<named-content xmlns:xlink="http://www.w3.org/1999/xlink" content-type="dwc:verbatimCoordinates" xlink:type="simple"><named-content content-type="geo-json" specific-use="{&#34;type&#34;:&#34;Point&#34;,&#34;coordinates&#34;:[127.521111,34.456667]}" id="NCID0EV5AG" xlink:type="simple">34°27'24"N, 127°31'16"E</named-content></named-content>), 28 Mar 2017, washing macro-algae, by SH Kim.</p></tp:treatment-sec><tp:treatment-sec sec-type="diagnosis" id="SECID0E15AG"><title>Diagnosis.</title><p>In both sexes, gnathopod 2 propodus palmar margin with subrectangular cavity bearing one rectangular tooth medially. Male gnathopod 2 basis lateral margin forming a well-developed sac-like lobe. Stridulated ridges only present on male gnathopod 2 basis and coxae 3 and 4 (absent in females).</p></tp:treatment-sec><tp:treatment-sec sec-type="description" id="SECID0E65AG"><title>Description.</title><p><bold>Holotype male.</bold> Head (Fig. <xref ref-type="fig" rid="F8">8A</xref>) as long as pereonites 1 and 2 combined; lateral cephalic lobe rounded; eye circular, moderate in size, located in the middle of lateral lobe; antennal sinus deep.</p><fig id="F8" position="float" orientation="portrait"><object-id xmlns:xlink="http://www.w3.org/1999/xlink" content-type="doi" xlink:type="simple">10.3897/zookeys.886.38511.figure8</object-id><object-id xmlns:xlink="http://www.w3.org/1999/xlink" content-type="arpha" xlink:type="simple">B1630E03-D407-5BEB-843A-06C08FDF1171</object-id><label>Figure 8</label><caption><p><italic><tp:taxon-name><tp:taxon-name-part taxon-name-part-type="genus" reg="Photis">Photis</tp:taxon-name-part> <tp:taxon-name-part taxon-name-part-type="species" reg="bronca">bronca</tp:taxon-name-part></tp:taxon-name></italic> sp. nov., holotype, NIBRIV0000848472, male, 5.8 mm, Daryeo-do Island, South Korea. <bold>A</bold> habitus <bold>B</bold> antenna 1 <bold>C</bold> antenna 2 <bold>D</bold> upper lip <bold>E</bold> lower lip <bold>F</bold> left mandible <bold>G</bold> right mandible <bold>H</bold> maxilla 1 <bold>I</bold> maxilla 2. Scale bars: 0.1 mm (<bold>D–I</bold>), 0.2 mm (<bold>B, C</bold>), 0.5 mm (<bold>A</bold>).</p></caption><graphic xmlns:xlink="http://www.w3.org/1999/xlink" xlink:href="zookeys-886-001-g008.jpg" position="float" orientation="portrait" xlink:type="simple" id="oo_352720.jpg"><uri content-type="original_file" xlink:type="simple">https://binary.pensoft.net/fig/352720</uri></graphic></fig><p>Antenna 1 (Fig. <xref ref-type="fig" rid="F8">8B</xref>) 0.4× as long as body; peduncle 1<sup>st</sup> article stout, 0.7× as long as head; 2<sup>nd</sup> article slender, 1.3× as long as 1<sup>st</sup> article; 3<sup>rd</sup> article 0.6× as long as 2<sup>nd</sup> article; accessory flagellum absent; flagellum 0.8× as long as peduncle 1<sup>st</sup>–3<sup>rd</sup> articles combined, composed of ten articles (terminal article rudimentary).</p><p>Antenna 2 (Fig. <xref ref-type="fig" rid="F8">8C</xref>) 1.1× as long as antenna 1; peduncle 3<sup>th</sup> article reaching end of lateral cephalic lobe; 4<sup>th</sup> article as long as 2<sup>nd</sup> article of antenna 1; 5<sup>th</sup> article as long as 4<sup>th</sup> article; flagellum 0.7× as long as peduncle 3<sup>rd</sup>–5<sup>th</sup> articles combined, composed of ten articles (terminal article rudimentary).</p><p>Upper lip (Fig. <xref ref-type="fig" rid="F8">8D</xref>) convex anteriorly, with notch in the middle, covered with minute setae.</p><p>Lower lip (Fig. <xref ref-type="fig" rid="F8">8E</xref>) inner lobe subovoid, outer lobe apex rounded, covered with minute setae, with one robust seta at mediodistal corner; mandibular process well developed.</p><p>Mandibles (Fig. <xref ref-type="fig" rid="F8">8F, G</xref>) with 4-dentate incisor, 4-dentate lacinia mobilis, and four raker setae on left mandible; with 5-dentate incisor, minutely dentate lacinia mobilis, and three raker setae on right mandible; molar well developed, triturative, with seven setae along the distal margin of right mandible; palp asymmetrical, composed of three articles, 3<sup>rd</sup> article distally rounded, 0.8× as long as 2<sup>nd</sup> article, with setae extending along most of posteriodistal margin.</p><p>Maxilla 1 (Fig. <xref ref-type="fig" rid="F8">8H</xref>) inner lobe small, without minute setae; outer lobe with eight dentate robust setae on apical margin; palp biarticulated, distal article curved, with four dentate setae on apical margin.</p><p>Maxilla 2 (Fig. <xref ref-type="fig" rid="F8">8I</xref>) inner lobe with an oblique row of plumose setae on surface; outer lobe longer and slightly dilated distally than inner lobe.</p><p>Maxilliped (Fig. <xref ref-type="fig" rid="F9">9A</xref>) inner lobe subrectangular, a little expanded distally, with three nodular setae apically and one medial nodular seta subdistally; outer lobe exceeding half of palp 2<sup>nd</sup> article, lined with seven robust setae along apex to medial margin; palp composed of four articles, 3<sup>rd</sup> article slightly expanded distally, half as long as 2<sup>nd</sup> article, 4<sup>th</sup> article 0.8× as long as 3<sup>rd</sup> article, with elongate seta apically (as long as 4<sup>th</sup> article).</p><fig id="F9" position="float" orientation="portrait"><object-id xmlns:xlink="http://www.w3.org/1999/xlink" content-type="doi" xlink:type="simple">10.3897/zookeys.886.38511.figure9</object-id><object-id xmlns:xlink="http://www.w3.org/1999/xlink" content-type="arpha" xlink:type="simple">502622B1-6542-50FF-AF81-52B68341772C</object-id><label>Figure 9</label><caption><p><italic><tp:taxon-name><tp:taxon-name-part taxon-name-part-type="genus" reg="Photis">Photis</tp:taxon-name-part> <tp:taxon-name-part taxon-name-part-type="species" reg="bronca">bronca</tp:taxon-name-part></tp:taxon-name></italic> sp. nov., holotype, NIBRIV0000848472, male, 5.8 mm, Daryeo-do Island, South Korea. <bold>A</bold> maxilliped <bold>B</bold> gnathopod 1 <bold>C</bold> gnathopod 2 <bold>D</bold> pereopod 3 <bold>E</bold> coxa of pereopod 3 <bold>F</bold> pereopod 4. Scale bars: 0.1 mm (<bold>A</bold>), 0.2 mm (<bold>B–F</bold>).</p></caption><graphic xmlns:xlink="http://www.w3.org/1999/xlink" xlink:href="zookeys-886-001-g009.jpg" position="float" orientation="portrait" xlink:type="simple" id="oo_352721.jpg"><uri content-type="original_file" xlink:type="simple">https://binary.pensoft.net/fig/352721</uri></graphic></fig><p>Gnathopod 1 (Fig. <xref ref-type="fig" rid="F9">9B</xref>) coxa subtrapezoidal, slightly extended distally, 0.7× as wide as long; basis as long as coxa, anterior margin lateral border forming weak lobe distally, with three elongate setae subproximally, posterior margin with three elongate setae at the middle; carpus subtrapezoidal, 0.7× as long as basis, half as wide as long, posterior lobe blunt; propodus as long and wide as carpus, rounded anteriorly, with minute serrations irregularly along palm and posterior margin, palm 0.6× as long as posterior margin, defined by one robust seta medially; dactylus 0.7× as long as propodus, exceeding palm, inner margin serrated, with two teeth.</p><p>Gnathopod 2 (Fig. <xref ref-type="fig" rid="F9">9C</xref>) stout, coxa subrectangular, 0.6× as wide as long, slightly extended and rounded anterioventrally; basis anterior margin lateral borders forming well-developed lobe distally (sac-like lobe reaching middle of merus) bearing oblique stridulated ridges on surface; ischium with small anterior lobe only; merus subrectangular, 0.4× as long as basis; carpus stout, anterior margin convex, carpal lobe well developed; propodus stout, as long as basis, 0.7× as wide as long, slightly widened distally, palmar margin defined by one large blunt spine, with small obtuse spine near dactylus base and robust seta near defining spine, concave subrectangularly, bearing quadrate tooth medially; dactylus half as long as propodus, with two teeth on inner margin.</p><p>Pereopod 3 (Fig. <xref ref-type="fig" rid="F9">9D, E</xref>) coxa widened distally, produced anterioventrally, 0.8× as wide as long, with stridulated ridges on medial surface and short stridulated ridges near the posterioventral corner on lateral surface submarginally; basis 0.4× as wide as long, with three plumose setae along distal half of anterior margin, posterior margin expanded, evenly rounded, with two elongate setae at the middle, with a pair of plumose and minute setae at distal corner; merus 0.7× as long as basis, anterior margin weakly expanded, with two plumose setae submarginally, distal corner somewhat produced, with one plumose seta subapically; carpus subrectangular, half as long as and 0.7× as wide as merus; propodus slender, diminished distally, 0.6× as long as basis; dactylus 0.4× as long as propodus.</p><p>Pereopod 4 (Fig. <xref ref-type="fig" rid="F9">9F</xref>) coxa slightly widened distally, as long as that of pereopod 3, with stridulated ridges along anterioventral corner more oblique than that of female; basis 0.4× as wide as long, with one plumose seta at the middle of anterior margin, posterior margin expanded, evenly rounded, with three elongate setae at the middle, with three plumose setae distally; merus 0.7× as long as basis, anterior margin weakly expanded, distal corner somewhat produced; carpus half as long as and 0.7× as wide as merus, propodus slender, diminished distally, 0.6× as long as basis; dactylus 0.4× as long as propodus.</p><p>Pereopod 5 (Fig. <xref ref-type="fig" rid="F10">10A</xref>) coxa bilobed, large, anterior lobe subovoid, 0.7× as wide, expanded ventrally, posterior lobe small, expanded backwards; basis subovoid, broad, more expanded proximally, 0.8× as wide as long; merus subrectangular, half as long as basis, half as wide as long; carpus subrectangular, as long and wide as merus; propodus 1.1× as long as carpus, with a pair of distal locking setae unequal in length (longer seta 0.8× as long as dactylus), with a group of four setae (longest seta 0.6× as long as propodus) at anteriodistal corner; dactylus 0.4× as long as propodus, armed with one accessory cusp on outer margin.</p><fig id="F10" position="float" orientation="portrait"><object-id xmlns:xlink="http://www.w3.org/1999/xlink" content-type="doi" xlink:type="simple">10.3897/zookeys.886.38511.figure10</object-id><object-id xmlns:xlink="http://www.w3.org/1999/xlink" content-type="arpha" xlink:type="simple">E0B28BCF-04AD-526D-9AE5-03E1D6CB411C</object-id><label>Figure 10</label><caption><p><italic><tp:taxon-name><tp:taxon-name-part taxon-name-part-type="genus" reg="Photis">Photis</tp:taxon-name-part> <tp:taxon-name-part taxon-name-part-type="species" reg="bronca">bronca</tp:taxon-name-part></tp:taxon-name></italic> sp. nov., holotype, NIBRIV0000848472, male, 5.8 mm, Daryeo-do Island, South Korea. <bold>A</bold> pereopod 5 <bold>B</bold>, pereopod 6 <bold>C</bold> dactylus of pereopod 6 <bold>D</bold> coxa of pereopod 7 <bold>E</bold> pereopod 7 <bold>F</bold> uropod 1 <bold>G</bold> uropod 2 <bold>H</bold> uropod 3 and telson. Scale bars: 0.1 mm (<bold>C, E, G–I</bold>), 0.2 mm (<bold>A, B, D, F</bold>).</p></caption><graphic xmlns:xlink="http://www.w3.org/1999/xlink" xlink:href="zookeys-886-001-g010.jpg" position="float" orientation="portrait" xlink:type="simple" id="oo_352722.jpg"><uri content-type="original_file" xlink:type="simple">https://binary.pensoft.net/fig/352722</uri></graphic></fig><p>Pereopod 6 (Fig. <xref ref-type="fig" rid="F10">10B, C</xref>) 1.2× as long as pereopod 5; coxa bilobed, anterior lobe small, posterior lobe weakly dilated posterioventrally; basis subovoid, 0.8× as wide as long, anterior margin convex, posterior margin slightly dilated proximally; merus half as long as basis, 0.4× as wide as long; carpus as long and 0.9× as wide as merus; propodus 1.3× as long as carpus, with one pair of distal locking setae unequal in length (longer seta 0.6× as long as dactylus), with one group of five setae (longest seta half as long as propodus) at anteriodistal corner; dactylus 0.4× as long as propodus, armed with one accessory cusp on outer margin.</p><p>Pereopod 7 (Fig. <xref ref-type="fig" rid="F10">10D, E</xref>) 1.2× as long as pereopod 6; coxa unilobed, dilated posterioventrally; basis subovoid, 0.8× as wide as that of pereopod 6, 0.7× as wide as long, anterior margin rather convex, posterior margin with one blunt extension proximally; merus subrectangular, a little extended posteriodistally, 0.6× as long as basis; carpus rectangular, 0.9× as long as merus, 0.4× as long as wide; propodus 1.6× as long as carpus, with one pair of distal locking setae subequal (smaller than those of pereopods 5 and 6); dactylus 0.4× as long as propodus, armed with one accessory cusp on outer margin.</p><p>Epimeron 1 slightly extended anterioventrally. Epimera 2 and 3 with each posterioventral corner produced backwards, but not acute (Fig. <xref ref-type="fig" rid="F10">10F</xref>).</p><p>Uropod 1 (Fig. <xref ref-type="fig" rid="F10">10G</xref>) peduncle without distoventral spine, but bearing small acute extension, with six dorsolateral and three dorsomedial robust setae; inner ramus 0.6× as long as peduncle, with one subapical seta only; outer ramus 0.9× as long as inner ramus, with three dorsolateral setae and one subapical seta.</p><p>Uropod 2 (Fig. <xref ref-type="fig" rid="F10">10H</xref>) 0.7× as long as uropod 1; peduncle 0.6× as long as that of uropod 1, with small acute extension distoventrally; inner ramus 0.9× as long as peduncle, with two dorsomedial setae and one subapical seta; outer ramus 0.8× as long as inner ramus, with two dorsolateral setae and one subapical seta.</p><p>Uropod 3 (Fig. <xref ref-type="fig" rid="F10">10I</xref>) 0.7× as long as uropod 2; peduncle 0.8× as long as that of uropod 2; outer ramus biarticular, 0.6× as long as peduncle, last article vestigial, with two elongate setae subapically; inner ramus scale-like, 0.3× as long as outer ramus.</p><p>Telson (Fig. <xref ref-type="fig" rid="F10">10I</xref>) subtriangular in dorsal view, with a pair of simple setae, a pair of sensory setae, and one nodular robust seta on each side.</p><p><bold><italic>Paratype female.</italic></bold> Gnathopod 1 (Fig. <xref ref-type="fig" rid="F11">11A</xref>) not sexually dimorphic.</p><fig id="F11" position="float" orientation="portrait"><object-id xmlns:xlink="http://www.w3.org/1999/xlink" content-type="doi" xlink:type="simple">10.3897/zookeys.886.38511.figure11</object-id><object-id xmlns:xlink="http://www.w3.org/1999/xlink" content-type="arpha" xlink:type="simple">984BF205-3770-5DC5-A508-935F1007C74B</object-id><label>Figure 11</label><caption><p><italic><tp:taxon-name><tp:taxon-name-part taxon-name-part-type="genus" reg="Photis">Photis</tp:taxon-name-part> <tp:taxon-name-part taxon-name-part-type="species" reg="bronca">bronca</tp:taxon-name-part></tp:taxon-name></italic> sp. nov., paratype, NIBRIV0000848473, female, 5.3 mm, Daryeo-do Island, South Korea. <bold>A</bold> gnathopod 1 <bold>B</bold> gnathopod 2 <bold>C</bold> coxa and oostegite of pereopod 3 <bold>D</bold> pereopod 4 <bold>E</bold> oostegite of pereopod 5. Scale bars: 0.2 mm.</p></caption><graphic xmlns:xlink="http://www.w3.org/1999/xlink" xlink:href="zookeys-886-001-g011.jpg" position="float" orientation="portrait" xlink:type="simple" id="oo_352723.jpg"><uri content-type="original_file" xlink:type="simple">https://binary.pensoft.net/fig/352723</uri></graphic></fig><p>Gnathopod 2 (Fig. <xref ref-type="fig" rid="F11">11B</xref>) stouter than female gnathopod 1, slightly smaller than that of male; coxa subrectangular, 1.5× as long as wide, evenly rounded anterioventrally, oostegite 1.2× as long as basis, 2.9× as long as wide; basis anterior margin lateral borders forming lobe distally, but smaller than that of male (not exceeding ischium), without stridulated ridges on surface; ischium with small anterior lobe only; merus rectangular, 0.4× as long as basis; carpus stout, anterior margin convex, carpal lobe well developed; propodus stout, 0.8× as long as basis, 0.7× as wide as long, not widened distally, palmar margin cavity subquadrate, bearing one quadrate tooth medially, proximal and defining spines weaker than those of male, with one robust defining seta medially; dactylus half as long as propodus, inner margin minutely serrated, with three teeth.</p><p>Pereopod 3 (Fig. <xref ref-type="fig" rid="F11">11C</xref>) not sexually dimorphic except for the absence of both medial and lateral stridulated ridges on coxa; oostegite 1.5× as long as that of gnathopod 2.</p><p>Pereopod 4 (Fig. <xref ref-type="fig" rid="F11">11D</xref>) coxa without stridulated ridges at anterioventral corner, basis posterior margin more expanded distally, with twelve plumose setae along distal half.</p><p>Pereopod 5 oostegite (Fig. <xref ref-type="fig" rid="F11">11E</xref>) half as long as that of pereopod 4.</p></tp:treatment-sec><tp:treatment-sec sec-type="remarks" id="SECID0EYKBG"><title>Remarks.</title><p><italic><tp:taxon-name><tp:taxon-name-part taxon-name-part-type="genus" reg="Photis">Photis</tp:taxon-name-part> <tp:taxon-name-part taxon-name-part-type="species" reg="bronca">bronca</tp:taxon-name-part></tp:taxon-name></italic> sp. nov. has been misidentified as <italic><tp:taxon-name><tp:taxon-name-part taxon-name-part-type="genus" reg="Photis">Photis</tp:taxon-name-part> <tp:taxon-name-part taxon-name-part-type="species" reg="longicaudata">longicaudata</tp:taxon-name-part></tp:taxon-name></italic> (Spence Bate &amp; Westwood, 1862) in the Far East including Korea (<xref ref-type="bibr" rid="B23">Kim et al. 2005</xref>), Japan (<xref ref-type="bibr" rid="B36">Nagata 1965</xref>; <xref ref-type="bibr" rid="B21">Hirayama 1984</xref>), and China (<xref ref-type="bibr" rid="B37">Ren 1992</xref>, <xref ref-type="bibr" rid="B38">2000</xref>, <xref ref-type="bibr" rid="B39">2006</xref>). The authors re-examined the syntype series of <italic><tp:taxon-name><tp:taxon-name-part taxon-name-part-type="genus" reg="Photis">P.</tp:taxon-name-part> <tp:taxon-name-part taxon-name-part-type="species" reg="longicaudata">longicaudata</tp:taxon-name-part></tp:taxon-name></italic> deposited at the Natural History Museum, London (NHMUK 1911.20899–20906; Figs <xref ref-type="fig" rid="F12">12</xref>, <xref ref-type="fig" rid="F13">13</xref>) and several specimens, which were collected from the North Sea, at the Museum für Naturkunde Berlin (ZMB 11656) to confirm the validity of <italic><tp:taxon-name><tp:taxon-name-part taxon-name-part-type="genus" reg="Photis">P.</tp:taxon-name-part> <tp:taxon-name-part taxon-name-part-type="species" reg="longicaudata">longicaudata</tp:taxon-name-part></tp:taxon-name></italic> in Korean waters. As a result, the material formerly identified as <italic><tp:taxon-name><tp:taxon-name-part taxon-name-part-type="genus" reg="Photis">P.</tp:taxon-name-part> <tp:taxon-name-part taxon-name-part-type="species" reg="longicaudata">longicaudata</tp:taxon-name-part></tp:taxon-name></italic> from Japan and China, as well as the Korean material, is herein described as a new species based on the following differences when compared with the newly designated <italic><tp:taxon-name><tp:taxon-name-part taxon-name-part-type="genus" reg="Photis">P.</tp:taxon-name-part> <tp:taxon-name-part taxon-name-part-type="species" reg="longicaudata">longicaudata</tp:taxon-name-part></tp:taxon-name></italic> lectotype (NHMUK 1911.20899; Fig. <xref ref-type="fig" rid="F12">12</xref>): gnathopod 1 palmar margin has a robust defining seta medially in both sexes (absent in the <italic><tp:taxon-name><tp:taxon-name-part taxon-name-part-type="genus" reg="Photis">P.</tp:taxon-name-part> <tp:taxon-name-part taxon-name-part-type="species" reg="longicaudata">longicaudata</tp:taxon-name-part></tp:taxon-name></italic> lectotype); gnathopod 2 palmar margin has a quadrate tooth medially in both sexes (obviously absent in the <italic><tp:taxon-name><tp:taxon-name-part taxon-name-part-type="genus" reg="Photis">P.</tp:taxon-name-part> <tp:taxon-name-part taxon-name-part-type="species" reg="longicaudata">longicaudata</tp:taxon-name-part></tp:taxon-name></italic> lectotype); the sac-like lobe of male gnathopod 2 basis is much larger than that of <italic><tp:taxon-name><tp:taxon-name-part taxon-name-part-type="genus" reg="Photis">P.</tp:taxon-name-part> <tp:taxon-name-part taxon-name-part-type="species" reg="longicaudata">longicaudata</tp:taxon-name-part></tp:taxon-name></italic> (slightly exceeding the ischium in the <italic><tp:taxon-name><tp:taxon-name-part taxon-name-part-type="genus" reg="Photis">P.</tp:taxon-name-part> <tp:taxon-name-part taxon-name-part-type="species" reg="longicaudata">longicaudata</tp:taxon-name-part></tp:taxon-name></italic> lectotype); the anterior margin of male gnathopod 2 propodus is a little rounded (slightly shorter and more swollen in the <italic><tp:taxon-name><tp:taxon-name-part taxon-name-part-type="genus" reg="Photis">P.</tp:taxon-name-part> <tp:taxon-name-part taxon-name-part-type="species" reg="longicaudata">longicaudata</tp:taxon-name-part></tp:taxon-name></italic> lectotype); the palmar margin of male gnathopod 2 propodus has more produced spines (slightly produced in the <italic><tp:taxon-name><tp:taxon-name-part taxon-name-part-type="genus" reg="Photis">P.</tp:taxon-name-part> <tp:taxon-name-part taxon-name-part-type="species" reg="longicaudata">longicaudata</tp:taxon-name-part></tp:taxon-name></italic> lectotype); male pereopod 3 coxa has a different pattern of stridulated ridges; the male pereopod 4 coxa has stridulated ridges on the anterior half of the ventral margin (absent in the <italic><tp:taxon-name><tp:taxon-name-part taxon-name-part-type="genus" reg="Photis">P.</tp:taxon-name-part> <tp:taxon-name-part taxon-name-part-type="species" reg="longicaudata">longicaudata</tp:taxon-name-part></tp:taxon-name></italic> lectotype); and female gnathopod 2 palmar margin is concave subrectangularly (more oblique and recessed in the <italic><tp:taxon-name><tp:taxon-name-part taxon-name-part-type="genus" reg="Photis">P.</tp:taxon-name-part> <tp:taxon-name-part taxon-name-part-type="species" reg="longicaudata">longicaudata</tp:taxon-name-part></tp:taxon-name></italic> lectotype) (<xref ref-type="bibr" rid="B7">Bate and Westwood 1863</xref>; <xref ref-type="bibr" rid="B42">Sars 1895</xref>; <xref ref-type="bibr" rid="B36">Nagata 1965</xref>; <xref ref-type="bibr" rid="B21">Hirayama 1984</xref>; <xref ref-type="bibr" rid="B37">Ren 1992</xref>, <xref ref-type="bibr" rid="B38">2000</xref>, <xref ref-type="bibr" rid="B39">2006</xref>; <xref ref-type="bibr" rid="B23">Kim et al. 2005</xref>; see Figs <xref ref-type="fig" rid="F12">12</xref>, <xref ref-type="fig" rid="F13">13</xref>).</p><fig id="F12" position="float" orientation="portrait"><object-id xmlns:xlink="http://www.w3.org/1999/xlink" content-type="doi" xlink:type="simple">10.3897/zookeys.886.38511.figure12</object-id><object-id xmlns:xlink="http://www.w3.org/1999/xlink" content-type="arpha" xlink:type="simple">F7259C5B-EFE5-5145-A490-B049CB6DA9AC</object-id><label>Figure 12</label><caption><p><italic><tp:taxon-name><tp:taxon-name-part taxon-name-part-type="genus" reg="Photis">Photis</tp:taxon-name-part> <tp:taxon-name-part taxon-name-part-type="species" reg="longicaudata">longicaudata</tp:taxon-name-part></tp:taxon-name></italic> (Spence Bate &amp; Westwood, 1862), lectotype, NHMUK 1911.20899, male. 3.2 mm, Shetland Islands, UK. <bold>A</bold> gnathopod 1 <bold>B</bold> gnathopod 2 <bold>C</bold> coxa of pereopod 3 <bold>D</bold> coxa of pereopod 4. Scale bars: 0.1 mm.</p></caption><graphic xmlns:xlink="http://www.w3.org/1999/xlink" xlink:href="zookeys-886-001-g012.jpg" position="float" orientation="portrait" xlink:type="simple" id="oo_352724.jpg"><uri content-type="original_file" xlink:type="simple">https://binary.pensoft.net/fig/352724</uri></graphic></fig><fig id="F13" position="float" orientation="portrait"><object-id xmlns:xlink="http://www.w3.org/1999/xlink" content-type="doi" xlink:type="simple">10.3897/zookeys.886.38511.figure13</object-id><object-id xmlns:xlink="http://www.w3.org/1999/xlink" content-type="arpha" xlink:type="simple">F11A679F-FF93-59E1-A645-EDA322A2835D</object-id><label>Figure 13</label><caption><p><italic><tp:taxon-name><tp:taxon-name-part taxon-name-part-type="genus" reg="Photis">Photis</tp:taxon-name-part> <tp:taxon-name-part taxon-name-part-type="species" reg="longicaudata">longicaudata</tp:taxon-name-part></tp:taxon-name></italic> (Spence Bate &amp; Westwood, 1862), paralectotype, NHMUK 1911.20890–20896, females. 5.3 mm (<bold>A, B</bold>) and 3.4 mm (<bold>C, D</bold>), Shetland Islands, UK <bold>A</bold> gnathopod 1 <bold>B</bold> gnathopod 2 <bold>C</bold> gnathopod 1 <bold>D</bold> gnathopod 2. Scale bars: 0.1 mm.</p></caption><graphic xmlns:xlink="http://www.w3.org/1999/xlink" xlink:href="zookeys-886-001-g013.jpg" position="float" orientation="portrait" xlink:type="simple" id="oo_352725.jpg"><uri content-type="original_file" xlink:type="simple">https://binary.pensoft.net/fig/352725</uri></graphic></fig><p>It is well known that both <italic><tp:taxon-name><tp:taxon-name-part taxon-name-part-type="genus" reg="Photis">Photis</tp:taxon-name-part> <tp:taxon-name-part taxon-name-part-type="species" reg="aina">aina</tp:taxon-name-part></tp:taxon-name></italic> JL Barnard, 1970 and <italic><tp:taxon-name><tp:taxon-name-part taxon-name-part-type="genus" reg="Photis">Photis</tp:taxon-name-part> <tp:taxon-name-part taxon-name-part-type="species" reg="kapapa">kapapa</tp:taxon-name-part></tp:taxon-name></italic> JL Barnard, 1970 from the Hawaiian Islands have affinities with <italic><tp:taxon-name><tp:taxon-name-part taxon-name-part-type="genus" reg="Photis">P.</tp:taxon-name-part> <tp:taxon-name-part taxon-name-part-type="species" reg="longicaudata">longicaudata</tp:taxon-name-part></tp:taxon-name></italic> in that gnathopod 2 has very well-developed (sac-like) anterior lobe of the basis (JL <xref ref-type="bibr" rid="B4">Barnard 1970</xref>). Among them, <italic><tp:taxon-name><tp:taxon-name-part taxon-name-part-type="genus" reg="Photis">Photis</tp:taxon-name-part> <tp:taxon-name-part taxon-name-part-type="species" reg="bronca">bronca</tp:taxon-name-part></tp:taxon-name></italic> sp. nov. differs from <italic><tp:taxon-name><tp:taxon-name-part taxon-name-part-type="genus" reg="Photis">P.</tp:taxon-name-part> <tp:taxon-name-part taxon-name-part-type="species" reg="aina">aina</tp:taxon-name-part></tp:taxon-name></italic>, regarding the eyes being in the middle of the cephalic lobe (occupying the end of the cephalic lobe in <italic><tp:taxon-name><tp:taxon-name-part taxon-name-part-type="genus" reg="Photis">P.</tp:taxon-name-part> <tp:taxon-name-part taxon-name-part-type="species" reg="aina">aina</tp:taxon-name-part></tp:taxon-name></italic>), lacking the defining seta on the palmar margin of male gnathopod 1 (with one robust seta medially in <italic><tp:taxon-name><tp:taxon-name-part taxon-name-part-type="genus" reg="Photis">P.</tp:taxon-name-part> <tp:taxon-name-part taxon-name-part-type="species" reg="aina">aina</tp:taxon-name-part></tp:taxon-name></italic>), lacking posterioventral notches of epimera 2 and 3, and a shorter inner ramus of uropod 2 (about half length in <italic><tp:taxon-name><tp:taxon-name-part taxon-name-part-type="genus" reg="Photis">P.</tp:taxon-name-part> <tp:taxon-name-part taxon-name-part-type="species" reg="aina">aina</tp:taxon-name-part></tp:taxon-name></italic>) (<xref ref-type="bibr" rid="B4">Barnard 1970</xref>; <xref ref-type="bibr" rid="B29">Myers 1985</xref>, <xref ref-type="bibr" rid="B31">2009</xref>). <italic><tp:taxon-name><tp:taxon-name-part taxon-name-part-type="genus" reg="Photis">Photis</tp:taxon-name-part> <tp:taxon-name-part taxon-name-part-type="species" reg="bronca">bronca</tp:taxon-name-part></tp:taxon-name></italic> sp. nov. can be distinguished from <italic><tp:taxon-name><tp:taxon-name-part taxon-name-part-type="genus" reg="Photis">P.</tp:taxon-name-part> <tp:taxon-name-part taxon-name-part-type="species" reg="kapapa">kapapa</tp:taxon-name-part></tp:taxon-name></italic> by the following differences: the eyes occupying at the middle of the cephalic lobe (at the end of the cephalic lobe in <italic><tp:taxon-name><tp:taxon-name-part taxon-name-part-type="genus" reg="Photis">P.</tp:taxon-name-part> <tp:taxon-name-part taxon-name-part-type="species" reg="kapapa">kapapa</tp:taxon-name-part></tp:taxon-name></italic>), lacking stridulated ridges in both posterior margins of the coxae of gnathopods 1 and 2, 0.7 times as wide as long male gnathopod 2 (0.8 times in <italic><tp:taxon-name><tp:taxon-name-part taxon-name-part-type="genus" reg="Photis">P.</tp:taxon-name-part> <tp:taxon-name-part taxon-name-part-type="species" reg="kapapa">kapapa</tp:taxon-name-part></tp:taxon-name></italic>), the female palmar margin of gnathopod 2 with a small obtuse spine near the dactylus base (without spine in <italic><tp:taxon-name><tp:taxon-name-part taxon-name-part-type="genus" reg="Photis">P.</tp:taxon-name-part> <tp:taxon-name-part taxon-name-part-type="species" reg="kapapa">kapapa</tp:taxon-name-part></tp:taxon-name></italic>), the presence of one accessory cusp on pereopod 5 dactylus (two accessory cusps in <italic><tp:taxon-name><tp:taxon-name-part taxon-name-part-type="genus" reg="Photis">P.</tp:taxon-name-part> <tp:taxon-name-part taxon-name-part-type="species" reg="kapapa">kapapa</tp:taxon-name-part></tp:taxon-name></italic>), subacutely produced posterior margin of epimeron 3 (rounded in <italic><tp:taxon-name><tp:taxon-name-part taxon-name-part-type="genus" reg="Photis">P.</tp:taxon-name-part> <tp:taxon-name-part taxon-name-part-type="species" reg="kapapa">kapapa</tp:taxon-name-part></tp:taxon-name></italic>), and uropod 3 outer ramus with the length of 0.6 times as long as the peduncle (0.9 times in <italic><tp:taxon-name><tp:taxon-name-part taxon-name-part-type="genus" reg="Photis">P.</tp:taxon-name-part> <tp:taxon-name-part taxon-name-part-type="species" reg="kapapa">kapapa</tp:taxon-name-part></tp:taxon-name></italic>) (<xref ref-type="bibr" rid="B4">Barnard 1970</xref>; <xref ref-type="bibr" rid="B39">Ren 2006</xref>).</p><p><italic><tp:taxon-name><tp:taxon-name-part taxon-name-part-type="genus" reg="Photis">Photis</tp:taxon-name-part> <tp:taxon-name-part taxon-name-part-type="species" reg="bronca">bronca</tp:taxon-name-part></tp:taxon-name></italic> sp. nov. resembles <italic><tp:taxon-name><tp:taxon-name-part taxon-name-part-type="genus" reg="Photis">Photis</tp:taxon-name-part> <tp:taxon-name-part taxon-name-part-type="species" reg="davei">davei</tp:taxon-name-part></tp:taxon-name></italic> Myers, 2009 in the shapes of elongate propodus of pereopods 3 and 4 as well as the outlines of gnathopods in both sexes, but the former differs from the latter in the presence of a well-developed sac-like lateral lobe on the basis of male gnathopod 2 (present but very weak in <italic><tp:taxon-name><tp:taxon-name-part taxon-name-part-type="genus" reg="Photis">P.</tp:taxon-name-part> <tp:taxon-name-part taxon-name-part-type="species" reg="davei">davei</tp:taxon-name-part></tp:taxon-name></italic>) and not-elongate rami of uropods 1 and 2 (<xref ref-type="bibr" rid="B31">Myers 2009</xref>).</p><p><italic><tp:taxon-name><tp:taxon-name-part taxon-name-part-type="genus" reg="Photis">Photis</tp:taxon-name-part> <tp:taxon-name-part taxon-name-part-type="species" reg="fischmanni">fischmanni</tp:taxon-name-part></tp:taxon-name></italic> Gurjanova, 1951 also has a similar gnathopod 2 shape in both sexes, but <italic><tp:taxon-name><tp:taxon-name-part taxon-name-part-type="genus" reg="Photis">P.</tp:taxon-name-part> <tp:taxon-name-part taxon-name-part-type="species" reg="bronca">bronca</tp:taxon-name-part></tp:taxon-name></italic> sp. nov. is clearly different from this species by elongate antenna 1 and 2 (0.4 times as long as the body in <italic><tp:taxon-name><tp:taxon-name-part taxon-name-part-type="genus" reg="Photis">P.</tp:taxon-name-part> <tp:taxon-name-part taxon-name-part-type="species" reg="bronca">bronca</tp:taxon-name-part></tp:taxon-name></italic> sp. nov., but less than 0.3 times in <italic><tp:taxon-name><tp:taxon-name-part taxon-name-part-type="genus" reg="Photis">P.</tp:taxon-name-part> <tp:taxon-name-part taxon-name-part-type="species" reg="fischmanni">fischmanni</tp:taxon-name-part></tp:taxon-name></italic>), less expanded carpus and propodus of gnathopod 1, and less setose appendages than <italic><tp:taxon-name><tp:taxon-name-part taxon-name-part-type="genus" reg="Photis">P.</tp:taxon-name-part> <tp:taxon-name-part taxon-name-part-type="species" reg="fischmanni">fischmanni</tp:taxon-name-part></tp:taxon-name></italic> (<xref ref-type="bibr" rid="B19">Gurjanova 1951</xref>, <xref ref-type="bibr" rid="B20">1955</xref>; <xref ref-type="bibr" rid="B16">Conlan 1983</xref>).</p><p>This new species differs from <italic><tp:taxon-name><tp:taxon-name-part taxon-name-part-type="genus" reg="Photis">Photis</tp:taxon-name-part> <tp:taxon-name-part taxon-name-part-type="species" reg="paeowai">paeowai</tp:taxon-name-part></tp:taxon-name></italic> Myers, 1995 and <italic><tp:taxon-name><tp:taxon-name-part taxon-name-part-type="genus" reg="Photis">Photis</tp:taxon-name-part> <tp:taxon-name-part taxon-name-part-type="species" reg="pirloti">pirloti</tp:taxon-name-part></tp:taxon-name></italic> Myers, 1985 by bearing a well-developed sac-like lateral lobe on the basis of male gnathopod 2 (present but rather weak in <italic><tp:taxon-name><tp:taxon-name-part taxon-name-part-type="genus" reg="Photis">P.</tp:taxon-name-part> <tp:taxon-name-part taxon-name-part-type="species" reg="paeowai">paeowai</tp:taxon-name-part></tp:taxon-name></italic> and <italic><tp:taxon-name><tp:taxon-name-part taxon-name-part-type="genus" reg="Photis">P.</tp:taxon-name-part> <tp:taxon-name-part taxon-name-part-type="species" reg="pirloti">pirloti</tp:taxon-name-part></tp:taxon-name></italic>) and a quadrate medial tooth on the palmar margin of gnathopod 2 in both sexes (absent in <italic><tp:taxon-name><tp:taxon-name-part taxon-name-part-type="genus" reg="Photis">P.</tp:taxon-name-part> <tp:taxon-name-part taxon-name-part-type="species" reg="paeowai">paeowai</tp:taxon-name-part></tp:taxon-name></italic> and <italic><tp:taxon-name><tp:taxon-name-part taxon-name-part-type="genus" reg="Photis">P.</tp:taxon-name-part> <tp:taxon-name-part taxon-name-part-type="species" reg="pirloti">pirloti</tp:taxon-name-part></tp:taxon-name></italic>) (<xref ref-type="bibr" rid="B29">Myers 1985</xref>, <xref ref-type="bibr" rid="B30">1995</xref>).</p></tp:treatment-sec><ref-list><ref id="B36"><mixed-citation xmlns:xlink="http://www.w3.org/1999/xlink" xlink:type="simple"><person-group><name name-style="western"><surname>Nagata</surname><given-names>K</given-names></name></person-group> (<year>1965</year>) <article-title>Studies on marine gammaridean <tp:taxon-name><tp:taxon-name-part taxon-name-part-type="order">Amphipoda</tp:taxon-name-part></tp:taxon-name> of the Seto Inland Sea. I.</article-title><source>Publications of the Seto Marine Biological Laboratory</source><volume>13</volume>: <fpage>131</fpage>–<lpage>170</lpage>. <ext-link xlink:type="simple" ext-link-type="uri" xlink:href="http://hdl.handle.net/2433/175398">http://hdl.handle.net/2433/175398</ext-link></mixed-citation></ref><ref id="B21"><mixed-citation xmlns:xlink="http://www.w3.org/1999/xlink" xlink:type="simple"><person-group><name name-style="western"><surname>Hirayama</surname><given-names>A</given-names></name></person-group> (<year>1984</year>) <article-title>Taxonomic studies on the shallow water gammaridean <tp:taxon-name><tp:taxon-name-part taxon-name-part-type="order">Amphipoda</tp:taxon-name-part></tp:taxon-name> of the West Kyushu, Japan. II. <tp:taxon-name><tp:taxon-name-part taxon-name-part-type="family">Corophiidae</tp:taxon-name-part></tp:taxon-name>.</article-title><source>Publications of the Seto Marine Biological Laboratory</source><volume>28</volume>: <fpage>75</fpage>–<lpage>150</lpage>. <ext-link xlink:type="simple" ext-link-type="doi" xlink:href="10.5134/176060">https://doi.org/10.5134/176060</ext-link></mixed-citation></ref><ref id="B23"><mixed-citation xmlns:xlink="http://www.w3.org/1999/xlink" xlink:type="simple"><person-group><name name-style="western"><surname>Kim</surname><given-names>Y-H</given-names></name><name name-style="western"><surname>Eun</surname><given-names>Y</given-names></name><name name-style="western"><surname>Lee</surname><given-names>K-S</given-names></name></person-group> (<year>2005</year>) <article-title>Amphipods (<tp:taxon-name><tp:taxon-name-part taxon-name-part-type="suborder">Gammaridea</tp:taxon-name-part></tp:taxon-name> and <tp:taxon-name><tp:taxon-name-part taxon-name-part-type="suborder">Caprellidea</tp:taxon-name-part></tp:taxon-name>) fauna of Jindo Island in Korea.</article-title><source>Korean Journal of Systematic Zoology Special issue</source><volume>5</volume>: <fpage>1</fpage>–<lpage>11</lpage>. <ext-link xlink:type="simple" ext-link-type="uri" xlink:href="http://www.e-ased.org/PublishedPaper/before_list.asp">http://www.e-ased.org/PublishedPaper/before_list.asp</ext-link></mixed-citation></ref><ref id="B37"><mixed-citation xmlns:xlink="http://www.w3.org/1999/xlink" xlink:type="simple"><person-group><name name-style="western"><surname>Ren</surname><given-names>XQ</given-names></name></person-group> (<year>1992</year>) Studies on the <tp:taxon-name><tp:taxon-name-part taxon-name-part-type="suborder">Gammaridea</tp:taxon-name-part></tp:taxon-name> (<tp:taxon-name><tp:taxon-name-part taxon-name-part-type="subphylum">Crustacea</tp:taxon-name-part></tp:taxon-name>: <tp:taxon-name><tp:taxon-name-part taxon-name-part-type="order">Amphipoda</tp:taxon-name-part></tp:taxon-name>) from Jiaozhou Bay (Yellow sea). In: Transactions of the Chinese Crustacean Society Vol. 3. Qingdao Ocean University Press, Qingdao, 214–317.</mixed-citation></ref><ref id="B38"><mixed-citation xmlns:xlink="http://www.w3.org/1999/xlink" xlink:type="simple"><person-group><name name-style="western"><surname>Ren</surname><given-names>XQ</given-names></name></person-group> (<year>2000</year>) <article-title>Studies on the genus <italic><tp:taxon-name><tp:taxon-name-part taxon-name-part-type="genus">Photis</tp:taxon-name-part></tp:taxon-name></italic> (<tp:taxon-name><tp:taxon-name-part taxon-name-part-type="subphylum">Crustacea</tp:taxon-name-part></tp:taxon-name>: <tp:taxon-name><tp:taxon-name-part taxon-name-part-type="order">Amphipoda</tp:taxon-name-part></tp:taxon-name>) from the South China Sea.</article-title><source>Studia Marina Sinica</source><volume>42</volume>: <fpage>136</fpage>–<lpage>145</lpage>.</mixed-citation></ref><ref id="B39"><mixed-citation xmlns:xlink="http://www.w3.org/1999/xlink" xlink:type="simple"><person-group><name name-style="western"><surname>Ren</surname><given-names>XQ</given-names></name></person-group> (<year>2006</year>) <source>Fauna Sinica, Invertebrata Vol 41, <tp:taxon-name><tp:taxon-name-part taxon-name-part-type="subphylum">Crustacea</tp:taxon-name-part></tp:taxon-name>, <tp:taxon-name><tp:taxon-name-part taxon-name-part-type="order">Amphipoda</tp:taxon-name-part></tp:taxon-name>, <tp:taxon-name><tp:taxon-name-part taxon-name-part-type="suborder">Gammaridea</tp:taxon-name-part></tp:taxon-name> (I).</source><publisher-name>Science Press</publisher-name>, <publisher-loc>Beijing</publisher-loc>, <size units="page">558 pp</size>.</mixed-citation></ref><ref id="B7"><mixed-citation xmlns:xlink="http://www.w3.org/1999/xlink" xlink:type="simple"><person-group><name name-style="western"><surname>Bate</surname><given-names>CS</given-names></name><name name-style="western"><surname>Westwood</surname><given-names>JL</given-names></name></person-group> (<year>1863</year>) <source>A history of the British sessile-eyed <tp:taxon-name><tp:taxon-name-part taxon-name-part-type="subphylum">Crustacea</tp:taxon-name-part></tp:taxon-name>, Vol 1.</source><publisher-name>John van Voorst</publisher-name>, <publisher-loc>London</publisher-loc>, <size units="page">507 pp</size>. <ext-link xlink:type="simple" ext-link-type="doi" xlink:href="10.5962/bhl.title.9917">https://doi.org/10.5962/bhl.title.9917</ext-link></mixed-citation></ref><ref id="B42"><mixed-citation xmlns:xlink="http://www.w3.org/1999/xlink" xlink:type="simple"><person-group><name name-style="western"><surname>Sars</surname><given-names>GO</given-names></name></person-group> (<year>1890–1895</year>) <source>An account of the <tp:taxon-name><tp:taxon-name-part taxon-name-part-type="subphylum">Crustacea</tp:taxon-name-part></tp:taxon-name> of Norway with short descriptions and figures of all the species, Vol I. <tp:taxon-name><tp:taxon-name-part taxon-name-part-type="order">Amphipoda</tp:taxon-name-part></tp:taxon-name>.</source><publisher-name>ALB Cammermeyers Forlag</publisher-name>, <publisher-loc>Copenhagen</publisher-loc>, <size units="page">711 pp</size>. [240 pls, 8 supplementary pls.] <ext-link xlink:type="simple" ext-link-type="doi" xlink:href="10.5962/bhl.title.1164">https://doi.org/10.5962/bhl.title.1164</ext-link></mixed-citation></ref><ref id="B4"><mixed-citation xmlns:xlink="http://www.w3.org/1999/xlink" xlink:type="simple"><person-group><name name-style="western"><surname>Barnard</surname><given-names>JL</given-names></name></person-group> (<year>1970</year>) <article-title>Sublittoral <tp:taxon-name><tp:taxon-name-part taxon-name-part-type="suborder">Gammaridea</tp:taxon-name-part></tp:taxon-name> (<tp:taxon-name><tp:taxon-name-part taxon-name-part-type="order">Amphipoda</tp:taxon-name-part></tp:taxon-name>) of the Hawaiian Islands.</article-title><source>Smithsonian Contributions to Zoology</source><volume>34</volume>: <fpage>1</fpage>–<lpage>286</lpage>. <ext-link xlink:type="simple" ext-link-type="doi" xlink:href="10.5479/si.00810282.34">https://doi.org/10.5479/si.00810282.34</ext-link></mixed-citation></ref><ref id="B29"><mixed-citation xmlns:xlink="http://www.w3.org/1999/xlink" xlink:type="simple"><person-group><name name-style="western"><surname>Myers</surname><given-names>AA</given-names></name></person-group> (<year>1985</year>) <article-title>Shallow-water, coral reef and mangrove <tp:taxon-name><tp:taxon-name-part taxon-name-part-type="order">Amphipoda</tp:taxon-name-part></tp:taxon-name> (<tp:taxon-name><tp:taxon-name-part taxon-name-part-type="suborder">Gammaridea</tp:taxon-name-part></tp:taxon-name>) of Fiji.</article-title><source>Records of the Australian Museum Supplement</source><volume>5</volume>: <fpage>1</fpage>–<lpage>143</lpage>. <ext-link xlink:type="simple" ext-link-type="doi" xlink:href="10.3853/j.0812-7387.5.1985.99">https://doi.org/10.3853/j.0812-7387.5.1985.99</ext-link></mixed-citation></ref><ref id="B31"><mixed-citation xmlns:xlink="http://www.w3.org/1999/xlink" xlink:type="simple"><person-group><name name-style="western"><surname>Myers</surname><given-names>AA</given-names></name></person-group> (<year>2009</year>) <article-title><tp:taxon-name><tp:taxon-name-part taxon-name-part-type="family">Photidae</tp:taxon-name-part></tp:taxon-name>.</article-title> In: <person-group><name name-style="western"><surname>Lowry</surname><given-names>JK</given-names></name><name name-style="western"><surname>Myers</surname><given-names>AA</given-names></name></person-group> (<role>Eds</role>) <issue-title>Benthic Amphipoda (Crustacea: Peracarida) of the Great Barrier Reef, Australia.</issue-title><source>Zootaxa</source><volume>2260</volume>: <fpage>771</fpage>–<lpage>799</lpage>. <ext-link xlink:type="simple" ext-link-type="doi" xlink:href="10.11646/zootaxa.2260.1.43">https://doi.org/10.11646/zootaxa.2260.1.43</ext-link></mixed-citation></ref><ref id="B19"><mixed-citation xmlns:xlink="http://www.w3.org/1999/xlink" xlink:type="simple"><person-group><name name-style="western"><surname>Gurjanova</surname><given-names>E</given-names></name></person-group> (<year>1951</year>) <article-title>Bokoplavy morei SSSR i sopredelnykh vod (<tp:taxon-name><tp:taxon-name-part taxon-name-part-type="order">Amphipoda</tp:taxon-name-part></tp:taxon-name>,<tp:taxon-name><tp:taxon-name-part taxon-name-part-type="suborder">Gammaridea</tp:taxon-name-part></tp:taxon-name>).</article-title><source>Opredeliteli po faune SSSR, Akademiya Nauk SSSR, Opredeliteli po Faune SSSR</source><volume>41</volume>: <fpage>1</fpage>–<lpage>1029</lpage>.</mixed-citation></ref><ref id="B20"><mixed-citation xmlns:xlink="http://www.w3.org/1999/xlink" xlink:type="simple"><person-group><name name-style="western"><surname>Gurjanova</surname><given-names>E</given-names></name></person-group> (<year>1955</year>) <article-title>Novye vidy bokoplavov (<tp:taxon-name><tp:taxon-name-part taxon-name-part-type="order">Amphipoda</tp:taxon-name-part></tp:taxon-name>, <tp:taxon-name><tp:taxon-name-part taxon-name-part-type="suborder">Gammaridea</tp:taxon-name-part></tp:taxon-name>) iz servernoi chasti Tixogo Okeana.</article-title><source>Zoologicheskogo Instituta Akademii Nauk SSSR, Trudy</source><volume>18</volume>: <fpage>166</fpage>–<lpage>218</lpage>.</mixed-citation></ref><ref id="B16"><mixed-citation xmlns:xlink="http://www.w3.org/1999/xlink" xlink:type="simple"><person-group><name name-style="western"><surname>Conlan</surname><given-names>KE</given-names></name></person-group> (<year>1983</year>) The amphipod superfamily <tp:taxon-name><tp:taxon-name-part taxon-name-part-type="superfamily">Corophioidea</tp:taxon-name-part></tp:taxon-name> in the Northeastern Pacific region. 3. Family <tp:taxon-name><tp:taxon-name-part taxon-name-part-type="family">Isaeidae</tp:taxon-name-part></tp:taxon-name>: Systematics and Distributional Ecology. Publications in Natural Sciences 4: 1–75. (National Museum of Natural Science: Ottawa, Canada.)</mixed-citation></ref><ref id="B30"><mixed-citation xmlns:xlink="http://www.w3.org/1999/xlink" xlink:type="simple"><person-group><name name-style="western"><surname>Myers</surname><given-names>AA</given-names></name></person-group> (<year>1995</year>) <article-title>The <tp:taxon-name><tp:taxon-name-part taxon-name-part-type="order">Amphipoda</tp:taxon-name-part></tp:taxon-name> (<tp:taxon-name><tp:taxon-name-part taxon-name-part-type="subphylum">Crustacea</tp:taxon-name-part></tp:taxon-name>) of Madang Lagoon: <tp:taxon-name><tp:taxon-name-part taxon-name-part-type="family">Aoridae</tp:taxon-name-part></tp:taxon-name>, <tp:taxon-name><tp:taxon-name-part taxon-name-part-type="family">Isaeidae</tp:taxon-name-part></tp:taxon-name>, <tp:taxon-name><tp:taxon-name-part taxon-name-part-type="family">Neomegamphopidae</tp:taxon-name-part></tp:taxon-name>.</article-title><source>Records of the Australian Museum Supplement</source><volume>22</volume>: <fpage>25</fpage>–<lpage>95</lpage>. <ext-link xlink:type="simple" ext-link-type="doi" xlink:href="10.3853/j.0812-7387.22.1995.121">https://doi.org/10.3853/j.0812-7387.22.1995.121</ext-link></mixed-citation></ref></ref-list></tp:taxon-treatment>
