# Supplementary material for: Taxonomic study on the photid amphipods (Senticaudata, Corophiida, Photoidea, Photidae) from Korean waters, with descriptions of a new genus and seven new species
Source: Zookeys. 2019 Nov 5;886:1–59. doi: 10.3897/zookeys.886.38511 (PMC6851206; doi:10.3897/zookeys.886.38511)
Supplement: XML Treatment for Photis longicaudata [file zookeys.886.38511-treatment5.xml]

<!DOCTYPE tp:taxon-treatment
  PUBLIC "-//TaxonX//DTD Taxonomic Treatment Publishing DTD v0 20100105//EN" "tax-treatment-NSO.dtd">
<tp:taxon-treatment xmlns:tp="http://www.plazi.org/taxpub"><tp:treatment-meta><kwd-group><label>Taxon classification</label><kwd><named-content xmlns:xlink="http://www.w3.org/1999/xlink" content-type="kingdom">Animalia</named-content></kwd><kwd><named-content xmlns:xlink="http://www.w3.org/1999/xlink" content-type="order">Amphipoda</named-content></kwd><kwd><named-content xmlns:xlink="http://www.w3.org/1999/xlink" content-type="family">Photidae</named-content></kwd></kwd-group><mixed-citation publication-type="journal"><person-group><name><surname>Jung</surname><given-names>Tae Won</given-names></name><name><surname>Coleman</surname><given-names>Charles Oliver</given-names></name><name><surname>Yoon</surname><given-names>Seong Myeong</given-names></name></person-group><article-title>Taxonomic study on the photid amphipods (<tp:taxon-name><tp:taxon-name-part taxon-name-part-type="suborder">Senticaudata</tp:taxon-name-part></tp:taxon-name>, <tp:taxon-name><tp:taxon-name-part taxon-name-part-type="infraorder">Corophiida</tp:taxon-name-part></tp:taxon-name>, <tp:taxon-name><tp:taxon-name-part taxon-name-part-type="superfamily">Photoidea</tp:taxon-name-part></tp:taxon-name>, <tp:taxon-name><tp:taxon-name-part taxon-name-part-type="family">Photidae</tp:taxon-name-part></tp:taxon-name>) from Korean waters, with descriptions of a new genus and seven new species</article-title><source>Zookeys</source><day>05</day><month>11</month><year>2019</year><volume>886</volume><fpage>1</fpage><lpage>59</lpage><pub-id pub-id-type="doi">10.3897/zookeys.886.38511</pub-id></mixed-citation></tp:treatment-meta><tp:nomenclature><tp:taxon-name><object-id xmlns:xlink="http://www.w3.org/1999/xlink" content-type="arpha" xlink:type="simple">1C503E05-12BA-548F-B6C3-012255687F6C</object-id>
              <tp:taxon-name-part taxon-name-part-type="genus" reg="Photis">Photis</tp:taxon-name-part>
              <tp:taxon-name-part taxon-name-part-type="species" reg="longicaudata">longicaudata</tp:taxon-name-part>
            </tp:taxon-name><tp:taxon-authority>(Spence Bate &amp; Westwood, 1862)</tp:taxon-authority><xref ref-type="fig" rid="F12">Figs 12</xref><xref ref-type="fig" rid="F13">, 13</xref><tp:nomenclature-citation-list><tp:nomenclature-citation><tp:taxon-name>
                  <tp:taxon-name-part taxon-name-part-type="genus" reg="Eiscladus">Eiscladus</tp:taxon-name-part> <tp:taxon-name-part taxon-name-part-type="species" reg="longicaudatus">longicaudatus</tp:taxon-name-part></tp:taxon-name><comment>Spence Bate &amp; Westwood, 1862: 412.</comment></tp:nomenclature-citation><tp:nomenclature-citation><tp:taxon-name>
                  <tp:taxon-name-part taxon-name-part-type="genus" reg="Heiscladus">Heiscladus</tp:taxon-name-part> <tp:taxon-name-part taxon-name-part-type="species" reg="longicaudatus">longicaudatus</tp:taxon-name-part></tp:taxon-name><comment>Norman, 1869: 284.</comment></tp:nomenclature-citation><tp:nomenclature-citation><tp:taxon-name>
                  <tp:taxon-name-part taxon-name-part-type="genus" reg="Heiscladius">Heiscladius</tp:taxon-name-part> <tp:taxon-name-part taxon-name-part-type="species" reg="longicaudatus">longicaudatus</tp:taxon-name-part></tp:taxon-name><comment>Norman, 1874: 269.</comment></tp:nomenclature-citation><tp:nomenclature-citation><tp:taxon-name>
                  <tp:taxon-name-part taxon-name-part-type="genus" reg="Photis">Photis</tp:taxon-name-part> <tp:taxon-name-part taxon-name-part-type="species" reg="longicaudata">longicaudata</tp:taxon-name-part></tp:taxon-name><comment>: <xref ref-type="bibr" rid="B42">Sars 1894</xref>: 571, pl. 203, fig. 1; <xref ref-type="bibr" rid="B47">Stebbing 1906</xref>: 608; Chevreux and Fage 1925: 310: Schellenberg 1942: 201; Lincoln 1979: 518, figs 237a, 248a–g; Myers and McGrath 1981: 766.</comment></tp:nomenclature-citation></tp:nomenclature-citation-list></tp:nomenclature><tp:treatment-sec sec-type="material" id="SECID0EJDAI"><title>Material examined.</title><p>Lectotype: ♂, NHMUK 1911.20899. Shetlands, UK, 1861, by AM Norman. Paralectotypes: 7 specimens, NHMUK 1911.20900–20906. Same data as lectotype.</p><p>Additional material: 3 ♀♀, ZMB 11656. Nordsee, the North Sea, 1903, by Breidow.</p></tp:treatment-sec><tp:treatment-sec sec-type="remarks" id="SECID0EPDAI"><title>Remarks.</title><p>The materials identified as <italic><tp:taxon-name><tp:taxon-name-part taxon-name-part-type="genus" reg="Photis">Photis</tp:taxon-name-part> <tp:taxon-name-part taxon-name-part-type="species" reg="longicaudata">longicaudata</tp:taxon-name-part></tp:taxon-name></italic> from the Far East including Korea, Japan, and China were re-examined in the present study, and turned to the new species, <italic><tp:taxon-name><tp:taxon-name-part taxon-name-part-type="genus" reg="Photis">Photis</tp:taxon-name-part> <tp:taxon-name-part taxon-name-part-type="species" reg="bronca">bronca</tp:taxon-name-part></tp:taxon-name></italic> sp. nov. See the remarks of <italic><tp:taxon-name><tp:taxon-name-part taxon-name-part-type="genus" reg="Photis">Photis</tp:taxon-name-part> <tp:taxon-name-part taxon-name-part-type="species" reg="bronca">bronca</tp:taxon-name-part></tp:taxon-name></italic> sp. nov.</p></tp:treatment-sec><tp:treatment-sec><!--Section generated to contain objects referenced in tp:taxon-treatment.--><fig id="F12" position="float" orientation="portrait"><object-id xmlns:xlink="http://www.w3.org/1999/xlink" content-type="doi" xlink:type="simple">10.3897/zookeys.886.38511.figure12</object-id><object-id xmlns:xlink="http://www.w3.org/1999/xlink" content-type="arpha" xlink:type="simple">F7259C5B-EFE5-5145-A490-B049CB6DA9AC</object-id><label>Figure 12</label><caption><p><italic><tp:taxon-name><tp:taxon-name-part taxon-name-part-type="genus" reg="Photis">Photis</tp:taxon-name-part> <tp:taxon-name-part taxon-name-part-type="species" reg="longicaudata">longicaudata</tp:taxon-name-part></tp:taxon-name></italic> (Spence Bate &amp; Westwood, 1862), lectotype, NHMUK 1911.20899, male. 3.2 mm, Shetland Islands, UK. <bold>A</bold> gnathopod 1 <bold>B</bold> gnathopod 2 <bold>C</bold> coxa of pereopod 3 <bold>D</bold> coxa of pereopod 4. Scale bars: 0.1 mm.</p></caption><graphic xmlns:xlink="http://www.w3.org/1999/xlink" xlink:href="zookeys-886-001-g012.jpg" position="float" orientation="portrait" xlink:type="simple" id="oo_352724.jpg"><uri content-type="original_file" xlink:type="simple">https://binary.pensoft.net/fig/352724</uri></graphic></fig><fig id="F13" position="float" orientation="portrait"><object-id xmlns:xlink="http://www.w3.org/1999/xlink" content-type="doi" xlink:type="simple">10.3897/zookeys.886.38511.figure13</object-id><object-id xmlns:xlink="http://www.w3.org/1999/xlink" content-type="arpha" xlink:type="simple">F11A679F-FF93-59E1-A645-EDA322A2835D</object-id><label>Figure 13</label><caption><p><italic><tp:taxon-name><tp:taxon-name-part taxon-name-part-type="genus" reg="Photis">Photis</tp:taxon-name-part> <tp:taxon-name-part taxon-name-part-type="species" reg="longicaudata">longicaudata</tp:taxon-name-part></tp:taxon-name></italic> (Spence Bate &amp; Westwood, 1862), paralectotype, NHMUK 1911.20890–20896, females. 5.3 mm (<bold>A, B</bold>) and 3.4 mm (<bold>C, D</bold>), Shetland Islands, UK <bold>A</bold> gnathopod 1 <bold>B</bold> gnathopod 2 <bold>C</bold> gnathopod 1 <bold>D</bold> gnathopod 2. Scale bars: 0.1 mm.</p></caption><graphic xmlns:xlink="http://www.w3.org/1999/xlink" xlink:href="zookeys-886-001-g013.jpg" position="float" orientation="portrait" xlink:type="simple" id="oo_352725.jpg"><uri content-type="original_file" xlink:type="simple">https://binary.pensoft.net/fig/352725</uri></graphic></fig></tp:treatment-sec><ref-list><ref id="B42"><mixed-citation xmlns:xlink="http://www.w3.org/1999/xlink" xlink:type="simple"><person-group><name name-style="western"><surname>Sars</surname><given-names>GO</given-names></name></person-group> (<year>1890–1895</year>) <source>An account of the <tp:taxon-name><tp:taxon-name-part taxon-name-part-type="subphylum">Crustacea</tp:taxon-name-part></tp:taxon-name> of Norway with short descriptions and figures of all the species, Vol I. <tp:taxon-name><tp:taxon-name-part taxon-name-part-type="order">Amphipoda</tp:taxon-name-part></tp:taxon-name>.</source><publisher-name>ALB Cammermeyers Forlag</publisher-name>, <publisher-loc>Copenhagen</publisher-loc>, <size units="page">711 pp</size>. [240 pls, 8 supplementary pls.] <ext-link xlink:type="simple" ext-link-type="doi" xlink:href="10.5962/bhl.title.1164">https://doi.org/10.5962/bhl.title.1164</ext-link></mixed-citation></ref><ref id="B47"><mixed-citation xmlns:xlink="http://www.w3.org/1999/xlink" xlink:type="simple"><person-group><name name-style="western"><surname>Stebbing</surname><given-names>TRR</given-names></name></person-group> (<year>1906</year>) <article-title><tp:taxon-name><tp:taxon-name-part taxon-name-part-type="order">Amphipoda</tp:taxon-name-part></tp:taxon-name> I.</article-title><source><tp:taxon-name><tp:taxon-name-part taxon-name-part-type="suborder">Gammaridea</tp:taxon-name-part></tp:taxon-name> Das Tierreich</source><volume>21</volume>: <fpage>1</fpage>–<lpage>806</lpage>. [127 figs]</mixed-citation></ref></ref-list></tp:taxon-treatment>
