# Supplementary material for: Taxonomic study on the photid amphipods (Senticaudata, Corophiida, Photoidea, Photidae) from Korean waters, with descriptions of a new genus and seven new species
Source: Zookeys. 2019 Nov 5;886:1–59. doi: 10.3897/zookeys.886.38511 (PMC6851206; doi:10.3897/zookeys.886.38511)
Supplement: XML Treatment for Photis longicarpus [file zookeys.886.38511-treatment6.xml]

<!DOCTYPE tp:taxon-treatment
  PUBLIC "-//TaxonX//DTD Taxonomic Treatment Publishing DTD v0 20100105//EN" "tax-treatment-NSO.dtd">
<tp:taxon-treatment xmlns:tp="http://www.plazi.org/taxpub"><tp:treatment-meta><kwd-group><label>Taxon classification</label><kwd><named-content xmlns:xlink="http://www.w3.org/1999/xlink" content-type="kingdom">Animalia</named-content></kwd><kwd><named-content xmlns:xlink="http://www.w3.org/1999/xlink" content-type="order">Amphipoda</named-content></kwd><kwd><named-content xmlns:xlink="http://www.w3.org/1999/xlink" content-type="family">Photidae</named-content></kwd></kwd-group><mixed-citation publication-type="journal"><person-group><name><surname>Jung</surname><given-names>Tae Won</given-names></name><name><surname>Coleman</surname><given-names>Charles Oliver</given-names></name><name><surname>Yoon</surname><given-names>Seong Myeong</given-names></name></person-group><article-title>Taxonomic study on the photid amphipods (<tp:taxon-name><tp:taxon-name-part taxon-name-part-type="suborder">Senticaudata</tp:taxon-name-part></tp:taxon-name>, <tp:taxon-name><tp:taxon-name-part taxon-name-part-type="infraorder">Corophiida</tp:taxon-name-part></tp:taxon-name>, <tp:taxon-name><tp:taxon-name-part taxon-name-part-type="superfamily">Photoidea</tp:taxon-name-part></tp:taxon-name>, <tp:taxon-name><tp:taxon-name-part taxon-name-part-type="family">Photidae</tp:taxon-name-part></tp:taxon-name>) from Korean waters, with descriptions of a new genus and seven new species</article-title><source>Zookeys</source><day>05</day><month>11</month><year>2019</year><volume>886</volume><fpage>1</fpage><lpage>59</lpage><pub-id pub-id-type="doi">10.3897/zookeys.886.38511</pub-id></mixed-citation></tp:treatment-meta><tp:nomenclature><tp:taxon-name><object-id xmlns:xlink="http://www.w3.org/1999/xlink" content-type="arpha" xlink:type="simple">C85805AF-282A-5E6A-99F0-DBED3C28535D</object-id>
              <tp:taxon-name-part taxon-name-part-type="genus" reg="Photis">Photis</tp:taxon-name-part>
              <tp:taxon-name-part taxon-name-part-type="species" reg="longicarpus">longicarpus</tp:taxon-name-part>
              <object-id xmlns:xlink="http://www.w3.org/1999/xlink" content-type="zoobank" xlink:type="simple">http://zoobank.org/EF85D444-15FD-435E-8813-95EE183B8E4D</object-id>
            </tp:taxon-name><tp:taxon-status xmlns:xlink="http://www.w3.org/1999/xlink" xlink:type="simple">sp. nov.</tp:taxon-status><xref ref-type="fig" rid="F14">Figs 14</xref><xref ref-type="fig" rid="F15">, 15</xref><xref ref-type="fig" rid="F16">, 16</xref><xref ref-type="fig" rid="F17">, 17</xref></tp:nomenclature><tp:treatment-sec sec-type="etymology" id="SECID0EPGAI"><title>Etymology.</title><p>The composite epithet of the specific name, <italic>longicarpus</italic>, is a combination of the Latin words <italic>longus</italic> and <italic>carpus</italic>, meaning elongate carpus. This name refers to the elongate shape of the carpus of gnathopod 2 in males.</p></tp:treatment-sec><tp:treatment-sec sec-type="material" id="SECID0EDHAI"><title>Material examined.</title><p>Holotype: ♂ (4.9 mm), NIBRIV0000753910. Geomeunyeo, Jeju-do Island, South Korea (<named-content xmlns:xlink="http://www.w3.org/1999/xlink" content-type="dwc:verbatimCoordinates" xlink:type="simple"><named-content content-type="geo-json" specific-use="{&#34;type&#34;:&#34;Point&#34;,&#34;coordinates&#34;:[126.583056,33.239722]}" id="NCID0EMHAI" xlink:type="simple">33°14'23"N, 126°34'59"E</named-content></named-content>), 30 Dec 2012, grab sampler (about 24 m depth), by Prof. HY Soh. Paratypes: 5 ♂♂ (3.2–4.5 mm) and 1 ♀ (3.1 mm), NIBRIV0000848928. Same data as holotype.</p></tp:treatment-sec><tp:treatment-sec sec-type="diagnosis" id="SECID0ERHAI"><title>Diagnosis.</title><p>Gnathopod 1 elongate; coxa produced anterioventrally; basis 1.2× as long as coxa; merus half as long as basis; carpus elongate, 0.9× as long as basis; propodus half as long as carpus. Gnathopod 2 basis lateral borders forming developed lobe anteriodistally (not sac-like), with oblique stridulated ridges on the surface; carpus slightly elongate but shorter than that of gnathopod 1, 0.6× as long as basis; propodus stout, subovoid, 1.2× as long as carpus, palm defined by one acute spine. Female gnathopod 1 not elongate. Female gnathopod 2 as long as female gnathopod 1, but stouter; coxa anterioventral production weaker than that of male; basis with oblique stridulated ridges on lateral surface; merus 0.4× as long as basis; carpus 0.4× as long as basis; propodus without defining spine, but bearing defining robust seta medially. Pereopod 3 coxa with stridulated ridges on the surface along the ventral margin laterally in both sexes. Uropod 3 outer ramus biarticulated, 2<sup>nd</sup> article vestigial; inner ramus scale-like, 0.2× as long as outer ramus.</p></tp:treatment-sec><tp:treatment-sec sec-type="description" id="SECID0EZHAI"><title>Description.</title><p><bold><italic>Holotype male.</italic></bold> Head (Fig. <xref ref-type="fig" rid="F14">14A</xref>) 0.8× as long as pereonite 1; lateral cephalic lobe subtriangular; eye small, circular; antennal sinus deep.</p><fig id="F14" position="float" orientation="portrait"><object-id xmlns:xlink="http://www.w3.org/1999/xlink" content-type="doi" xlink:type="simple">10.3897/zookeys.886.38511.figure14</object-id><object-id xmlns:xlink="http://www.w3.org/1999/xlink" content-type="arpha" xlink:type="simple">559EE3A5-1AE6-5F58-89F4-C406477C880C</object-id><label>Figure 14</label><caption><p><italic><tp:taxon-name><tp:taxon-name-part taxon-name-part-type="genus" reg="Photis">Photis</tp:taxon-name-part> <tp:taxon-name-part taxon-name-part-type="species" reg="longicarpus">longicarpus</tp:taxon-name-part></tp:taxon-name></italic> sp. nov., holotype, NIBRIV0000753910, male, 4.9 mm, Geomeunyeo, Jeju-do, South Korea. <bold>A</bold> habitus <bold>B</bold> antenna 1 <bold>C</bold> antenna 2 <bold>D</bold> upper lip <bold>E</bold> left mandible <bold>F</bold> right mandible <bold>G, H</bold> maxilla 1 <bold>I</bold> maxilla 2. Scale bars: 0.05 mm (<bold>D, G–I</bold>), 0.1 mm (<bold>E, F</bold>), 0.2 mm (<bold>B, C</bold>), 0.5 mm (<bold>A</bold>).</p></caption><graphic xmlns:xlink="http://www.w3.org/1999/xlink" xlink:href="zookeys-886-001-g014.jpg" position="float" orientation="portrait" xlink:type="simple" id="oo_352726.jpg"><uri content-type="original_file" xlink:type="simple">https://binary.pensoft.net/fig/352726</uri></graphic></fig><p>Antenna 1 (Fig. <xref ref-type="fig" rid="F14">14B</xref>) peduncle 1<sup>st</sup> article stout, 0.7× as long as head; 2<sup>nd</sup> article slender, 1.3× as long as 1<sup>st</sup> article; 3<sup>rd</sup> article 0.8× as long as 2<sup>nd</sup> article; accessory flagellum absent; flagellum 0.6× as long as peduncle 1<sup>st</sup>–3<sup>rd</sup> articles combined, composed of seven articles (terminal article rudimentary).</p><p>Antenna 2 (Fig. <xref ref-type="fig" rid="F14">14C</xref>) 1.2× as long as antenna 1; peduncle 3<sup>rd</sup> article exceeding end of cephalic lobe, 0.4× as long as 4<sup>th</sup> article; 4<sup>th</sup> article 1.1× as long as 2<sup>nd</sup> article of antenna 1; 5<sup>th</sup> article 0.9× as long as 4<sup>th</sup> article; flagellum 0.6× as long as peduncle 3<sup>rd</sup>–5<sup>th</sup> articles combined, composed of six articles (terminal article rudimentary).</p><p>Upper lip (Fig. <xref ref-type="fig" rid="F14">14D</xref>) convex anteriorly, entire, covered with minute setae.</p><p>Mandibles (Fig. <xref ref-type="fig" rid="F14">14E, F</xref>) with 5-dentate incisor, 4-dentate lacinia mobilis, and five raker setae on left mandible; with 6-dentate incisor, minutely dentate lacinia mobilis, and three raker setae on right mandible; molar well developed, triturative, with seven setae along the distal margin of right mandible; palp asymmetrical, composed of three articles, 3<sup>rd</sup> article distally rounded, 0.8× as long as 2<sup>nd</sup> article, with setae extending along most of posteriodistal margin.</p><p>Maxilla 1 (Fig. <xref ref-type="fig" rid="F14">14G, H</xref>) outer lobe with nine dentate robust setae on apical margin; palp biarticulated, distal article curved, a little swollen, with five setae on apical margin.</p><p>Maxilla 2 (Fig. <xref ref-type="fig" rid="F14">14I</xref>) inner lobe with an oblique row of plumose setae on surface; outer lobe longer and slightly dilated distally than inner lobe.</p><p>Maxilliped (Fig. <xref ref-type="fig" rid="F15">15A</xref>) inner lobe subrectangular, slightly expanded distally, with three nodular setae apically and one medial nodular seta subdistally; outer lobe exceeding half of palp 2<sup>nd</sup> article, lined with eight robust setae along apex to medial margin; palp composed of four articles, 3<sup>rd</sup> article slightly expanded distally, half as long as 2<sup>nd</sup> article, 4<sup>th</sup> article 0.6× as long as 3<sup>rd</sup> article, with elongate seta apically (1.1× as long as 4<sup>th</sup> article).</p><fig id="F15" position="float" orientation="portrait"><object-id xmlns:xlink="http://www.w3.org/1999/xlink" content-type="doi" xlink:type="simple">10.3897/zookeys.886.38511.figure15</object-id><object-id xmlns:xlink="http://www.w3.org/1999/xlink" content-type="arpha" xlink:type="simple">2931D2E1-1BAC-5DC0-8FA1-1F7A325C1268</object-id><label>Figure 15</label><caption><p><italic><tp:taxon-name><tp:taxon-name-part taxon-name-part-type="genus" reg="Photis">Photis</tp:taxon-name-part> <tp:taxon-name-part taxon-name-part-type="species" reg="longicarpus">longicarpus</tp:taxon-name-part></tp:taxon-name></italic> sp. nov., holotype, NIBRIV0000753910, male, 4.9 mm, Geomeunyeo, Jeju-do, South Korea. <bold>A</bold> maxilliped <bold>B, C</bold> gnathopod 1 <bold>D</bold> gnathopod 2 <bold>E</bold> pereopod 3. Scale bars: 0.05 mm (<bold>A, C</bold>), 0.2 mm (<bold>B, D, E</bold>).</p></caption><graphic xmlns:xlink="http://www.w3.org/1999/xlink" xlink:href="zookeys-886-001-g015.jpg" position="float" orientation="portrait" xlink:type="simple" id="oo_352727.jpg"><uri content-type="original_file" xlink:type="simple">https://binary.pensoft.net/fig/352727</uri></graphic></fig><p>Gnathopod 1 (Fig. <xref ref-type="fig" rid="F15">15B, C</xref>) elongate; coxa subtriangular, half as wide as long, tapering and produced anterioventrally; ventral margin evenly rounded with six setae; basis subtrapezoidal, 1.2× as long as coxa, anterior margin lateral border lobate distally, with three plumose setae subproximally, posterior margin convex, more swollen at the middle, with six elongate setae; merus half as long as basis; carpus elongate, 0.9× as long as basis, 0.3× as wide as long, slightly widened distally, carpal lobe not developed; propodus half as long as carpus, rounded anteriorly, palm half as long as posterior margin, serrated irregularly, slightly concave, defined by one robust seta medially; dactylus half as long as propodus, with five teeth (proximal three minute) on inner margin.</p><p>Gnathopod 2 (Fig. <xref ref-type="fig" rid="F15">15D</xref>) stout, 0.7× as long as gnathopod 1; coxa subtrapezoidal, 1.4× as long as that of gnathopod 1, 0.4× as wide as long, produced anterioventrally; basis 0.7× as long as coxa, 0.4× as wide as long, anterior margin lateral borders forming developed lobe (but not sac-like) distally bearing oblique stridulated ridges on surface, posterior margin convex, with three elongate setae at the middle; merus 0.6× as long as basis; carpus slightly elongate but shorter than that of gnathopod 1, 0.6× as long as basis, with moderate carpal lobe posteriorly; propodus stout, subovoid, 1.2× as long as carpus, anterior margin evenly rounded, posterior margin 0.7× as long as anterior margin, palm oblique, half as long as posterior margin, defined by one acute spine; dactylus 0.4× as long as propodus, with two teeth on inner margin.</p><p>Pereopod 3 (Fig. <xref ref-type="fig" rid="F15">15E</xref>) coxa widened ventrally, somewhat curved, 0.9× as long as that of gnathopod 2, 0.7× as wide as long, with stridulated ridges on surface along ventral margin laterally; basis expanded posteriorly, 0.4× as wide as long, posterior margin convex, with four plumose setae in the middle; merus 0.7× as long and 0.6× as wide as basis, anterior margin weakly expanded, with twelve plumose setae submarginally, distal corner weakly produced; posterior margin not expanded, with four plumose setae; carpus half as long as merus; propodus diminished distally, half as long as basis; dactylus half as long as propodus.</p><p>Pereopod 4 (Fig. <xref ref-type="fig" rid="F16">16A</xref>) coxa not widened distally, slightly curved, half as wide as long, without stridulated ridges; other articles similar to those of pereopod 3 in shape, but plumose setae different in position.</p><fig id="F16" position="float" orientation="portrait"><object-id xmlns:xlink="http://www.w3.org/1999/xlink" content-type="doi" xlink:type="simple">10.3897/zookeys.886.38511.figure16</object-id><object-id xmlns:xlink="http://www.w3.org/1999/xlink" content-type="arpha" xlink:type="simple">BE9F67F5-F1A9-5BB5-B492-9351EB16C5B6</object-id><label>Figure 16</label><caption><p><italic><tp:taxon-name><tp:taxon-name-part taxon-name-part-type="genus" reg="Photis">Photis</tp:taxon-name-part> <tp:taxon-name-part taxon-name-part-type="species" reg="longicarpus">longicarpus</tp:taxon-name-part></tp:taxon-name></italic> sp. nov., holotype, NIBRIV0000753910, male, 4.9 mm, Geomeunyeo, Jeju-do, South Korea. <bold>A</bold> pereopod 4 <bold>B</bold> pereopod 5 <bold>C</bold> pereopod 6 <bold>D</bold> pereopod 7 <bold>E</bold> pleonal epimera <bold>F</bold> uropod 1 <bold>G</bold> uropod 2 <bold>H</bold> uropod 3 <bold>I</bold> telson. Scale bars: 0.1 mm (<bold>F–I</bold>), 0.2 mm (<bold>A–E</bold>).</p></caption><graphic xmlns:xlink="http://www.w3.org/1999/xlink" xlink:href="zookeys-886-001-g016.jpg" position="float" orientation="portrait" xlink:type="simple" id="oo_352728.jpg"><uri content-type="original_file" xlink:type="simple">https://binary.pensoft.net/fig/352728</uri></graphic></fig><p>Pereopod 5 (Fig. <xref ref-type="fig" rid="F16">16B</xref>) coxa 0.9× as long as that of pereopod 4, bilobed, anterior lobe subovoid, expanded ventrally, posterior lobe small, extended backwards; basis subovoid, broad, more expanded proximally, as long as wide, with four plumose setae on medial surface anterioproximally; merus subrectangular, a little lobate anteriodistally, 0.4× as long as basis, half as wide as long; carpus rectangular, as long and 0.9× as wide as merus; propodus 0.9× as long as carpus, with a pair of distal locking setae unequal in length (longer seta reaching end of dactylus), with a group of three setae (longest seta 0.9× as long as propodus) at anteriodistal corner; dactylus short, armed with one accessory cusp on outer margin.</p><p>Pereopod 6 (Fig. <xref ref-type="fig" rid="F16">16C</xref>) as long as, but slender than pereopod 5; coxa bilobed, anterior lobe small, posterior lobe dilated posterioventrally; basis subovoid, 0.7× as wide and as that of pereopod 5, anterior margin convex, slightly dilated distally, posterior margin convex, with four notches irregularly; merus rectangular, weakly widened distally, half as long as basis, 0.3× as wide as long; carpus as long as merus; propodus as long as carpus, with a pair of distal locking setae unequal in length, with a group of five setae (longest seta 0.8× as long as propodus) at anteriodistal corner; dactylus half as long as propodus, without accessory cusp on outer margin.</p><p>Pereopod 7 (Fig. <xref ref-type="fig" rid="F16">16D</xref>) as long as pereopod 6; coxa unilobed; basis subovoid, as long and 0.8× as wide as that of pereopod 6, 0.6× as wide as long, anterior margin rather convex, posterior margin weakly dilated distally; posterior margin proximal extension weak, with five notches irregularly; merus rectangular, linear, 0.2× as wide as long, half as long as basis; carpus as long as merus; propodus 1.1× as long as carpus, with a pair of distal locking setae unequal in length shorter than that of pereopods 5–6, with a group of more than five setae at posteriodistal corner; dactylus half as long as propodus, armed with one accessory cusp on outer margin.</p><p>Epimera 2 and 3 (Fig. <xref ref-type="fig" rid="F16">16E</xref>) each posterioventral corner produced backwards.</p><p>Uropod 1 (Fig. <xref ref-type="fig" rid="F16">16F</xref>) peduncle without distoventral spine, with seven robust setae on dorsolateral margin and one robust seta distally on dorsomedial margin; both rami 0.7× as long as peduncle, with three and two robust setae on dorsal margin of outer and inner rami, each apex with one stout seta and two robust setae.</p><p>Uropod 2 (Fig. <xref ref-type="fig" rid="F16">16G</xref>) 0.6× as long as uropod 1; peduncle half as long as that of uropod 1, with three robust setae on dorsolateral margin and one robust seta distally on dorsomedial margin; inner ramus 1.2× as long as peduncle, with three robust setae on dorsal margin and with one stout seta and two robust setae at apex; outer ramus 0.8× as long as inner ramus, with two robust setae on dorsal margin and with one stout seta and two robust setae at apex.</p><p>Uropod 3 (Fig. <xref ref-type="fig" rid="F16">16H</xref>) as long as uropod 2; peduncle 1.4× as long as that of uropod 2; outer ramus biarticulated, 0.6× as long as peduncle, 2<sup>nd</sup> article vestigial, with two elongate setae subapically; inner ramus scale-like, 0.2× as long as outer ramus.</p><p>Telson (Fig. <xref ref-type="fig" rid="F16">16I</xref>) triangular in dorsal view, with a pair of simple setae and a pair of sensory setae on each side.</p><p><bold><italic>Paratype female.</italic></bold> Gnathopod 1 (Fig. <xref ref-type="fig" rid="F17">17B, C</xref>) not elongate; coxa similar to that of male; basis subtrapezoidal, posterior margin flatter than that of male; carpus not elongate, 0.6× as long and 1.1× as wide as basis, carpal lobe blunt; propodus as long as carpus, posterior margin convex, palm serrated, slightly convex proximally and bearing weak cavity distally, defined by one robust seta medially; dactylus 0.6× as long as propodus, inner margin serrated, with one tooth.</p><fig id="F17" position="float" orientation="portrait"><object-id xmlns:xlink="http://www.w3.org/1999/xlink" content-type="doi" xlink:type="simple">10.3897/zookeys.886.38511.figure17</object-id><object-id xmlns:xlink="http://www.w3.org/1999/xlink" content-type="arpha" xlink:type="simple">E2425525-81FB-5519-A339-E73B5F08AA14</object-id><label>Figure 17</label><caption><p><italic><tp:taxon-name><tp:taxon-name-part taxon-name-part-type="genus" reg="Photis">Photis</tp:taxon-name-part> <tp:taxon-name-part taxon-name-part-type="species" reg="longicarpus">longicarpus</tp:taxon-name-part></tp:taxon-name></italic> sp. nov., paratype, NIBRIV0000848928, female, 3.1mm, Geomeunyeo, Jeju-do, South Korea. <bold>A</bold> habitus <bold>B, C</bold> gnathopod 1 <bold>D, E</bold> gnathopod 2 <bold>F</bold> pereopod 3 <bold>G, H</bold> oostegites of pereopods 4 and 5. Scale bars: 0.05 mm (<bold>C, E</bold>), 0.2 mm (<bold>A, B, D, F–H</bold>).</p></caption><graphic xmlns:xlink="http://www.w3.org/1999/xlink" xlink:href="zookeys-886-001-g017.jpg" position="float" orientation="portrait" xlink:type="simple" id="oo_352729.jpg"><uri content-type="original_file" xlink:type="simple">https://binary.pensoft.net/fig/352729</uri></graphic></fig><p>Gnathopod 2 (Fig. <xref ref-type="fig" rid="F17">17D, E</xref>) as long as but stouter than gnathopod 1; coxa subrectangular, 1.2× as long as that of gnathopod 1, half as wide as long, anterioventral production weaker than that of male, oostegite 1.3× as long as basis, 0.4× as wide as long; basis anterior margin lateral borders forming well-developed lobe distally bearing oblique stridulated ridges on surface; merus 0.4× as long as basis; carpus 0.4× as long as basis, with developed carpal lobe posteriorly; propodus stout, 0.6× as long as basis, posterior margin 0.6× as long as anterior margin, palm oblique, 0.9× as long as posterior margin, without defining spine, but bearing defining robust seta medially; dactylus 0.4× as long as propodus, inner margin serrated, with one tooth.</p><p>Pereopod 3 (Fig. <xref ref-type="fig" rid="F17">17F</xref>) coxa widened distally, 0.6× as wide as long, slightly produced posterioventrally, with stridulated ridges on surface along ventral margin, oostegite as long and as wide as that of gnathopod 2; basis 0.4× as wide as long, anterior margin slightly expanded proximally, posterior margin evenly rounded; merus half as wide as long, anterior margin expanded, with eleven plumose setae submarginally, distal corner weakly produced; posterior margin not expanded, with four plumose setae; carpus rectangular, half as long as merus; propodus diminished distally, 0.4× as long as basis; dactylus half as long as propodus.</p><p>Oostegites on gnathopod 2 as long as that of pereopod 3. That of pereopod 5 0.7× as long as that of pereopod 4 (Fig. <xref ref-type="fig" rid="F17">17D, F–H</xref>).</p></tp:treatment-sec><tp:treatment-sec sec-type="remarks" id="SECID0EPTAI"><title>Remarks.</title><p>This species is closely related to <italic><tp:taxon-name><tp:taxon-name-part taxon-name-part-type="genus" reg="Photis">Photis</tp:taxon-name-part> <tp:taxon-name-part taxon-name-part-type="species" reg="japonica">japonica</tp:taxon-name-part></tp:taxon-name></italic> Hirayama, 1984 in sharing a significantly elongate gnathopod 1 in mature males, but differs in having stridulated ridges on the lateral surface of gnathopod 1 basis and pereopod 3 coxa, which are arranged along the ventral margin in both sexes. Also, <italic><tp:taxon-name><tp:taxon-name-part taxon-name-part-type="genus" reg="Photis">Photis</tp:taxon-name-part> <tp:taxon-name-part taxon-name-part-type="species" reg="longicarpus">longicarpus</tp:taxon-name-part></tp:taxon-name></italic> sp. nov. has a defining spine on gnathopod 2 palm in males only, but <italic><tp:taxon-name><tp:taxon-name-part taxon-name-part-type="genus" reg="Photis">P.</tp:taxon-name-part> <tp:taxon-name-part taxon-name-part-type="species" reg="japonica">japonica</tp:taxon-name-part></tp:taxon-name></italic> has it in both sexes. Moreover, the uropod 3 outer ramus of <italic><tp:taxon-name><tp:taxon-name-part taxon-name-part-type="genus" reg="Photis">P.</tp:taxon-name-part> <tp:taxon-name-part taxon-name-part-type="species" reg="longicarpus">longicarpus</tp:taxon-name-part></tp:taxon-name></italic> sp. nov. is biarticulated (distal article is vestigial), but that of <italic><tp:taxon-name><tp:taxon-name-part taxon-name-part-type="genus" reg="Photis">P.</tp:taxon-name-part> <tp:taxon-name-part taxon-name-part-type="species" reg="japonica">japonica</tp:taxon-name-part></tp:taxon-name></italic> is uniarticulated (<xref ref-type="bibr" rid="B21">Hirayama 1984</xref>).</p></tp:treatment-sec><ref-list><ref id="B21"><mixed-citation xmlns:xlink="http://www.w3.org/1999/xlink" xlink:type="simple"><person-group><name name-style="western"><surname>Hirayama</surname><given-names>A</given-names></name></person-group> (<year>1984</year>) <article-title>Taxonomic studies on the shallow water gammaridean <tp:taxon-name><tp:taxon-name-part taxon-name-part-type="order">Amphipoda</tp:taxon-name-part></tp:taxon-name> of the West Kyushu, Japan. II. <tp:taxon-name><tp:taxon-name-part taxon-name-part-type="family">Corophiidae</tp:taxon-name-part></tp:taxon-name>.</article-title><source>Publications of the Seto Marine Biological Laboratory</source><volume>28</volume>: <fpage>75</fpage>–<lpage>150</lpage>. <ext-link xlink:type="simple" ext-link-type="doi" xlink:href="10.5134/176060">https://doi.org/10.5134/176060</ext-link></mixed-citation></ref></ref-list></tp:taxon-treatment>
