# Supplementary material for: Taxonomic study on the photid amphipods (Senticaudata, Corophiida, Photoidea, Photidae) from Korean waters, with descriptions of a new genus and seven new species
Source: Zookeys. 2019 Nov 5;886:1–59. doi: 10.3897/zookeys.886.38511 (PMC6851206; doi:10.3897/zookeys.886.38511)
Supplement: XML Treatment for Photis posterolobus [file zookeys.886.38511-treatment7.xml]

<!DOCTYPE tp:taxon-treatment
  PUBLIC "-//TaxonX//DTD Taxonomic Treatment Publishing DTD v0 20100105//EN" "tax-treatment-NSO.dtd">
<tp:taxon-treatment xmlns:tp="http://www.plazi.org/taxpub"><tp:treatment-meta><kwd-group><label>Taxon classification</label><kwd><named-content xmlns:xlink="http://www.w3.org/1999/xlink" content-type="kingdom">Animalia</named-content></kwd><kwd><named-content xmlns:xlink="http://www.w3.org/1999/xlink" content-type="order">Amphipoda</named-content></kwd><kwd><named-content xmlns:xlink="http://www.w3.org/1999/xlink" content-type="family">Photidae</named-content></kwd></kwd-group><mixed-citation publication-type="journal"><person-group><name><surname>Jung</surname><given-names>Tae Won</given-names></name><name><surname>Coleman</surname><given-names>Charles Oliver</given-names></name><name><surname>Yoon</surname><given-names>Seong Myeong</given-names></name></person-group><article-title>Taxonomic study on the photid amphipods (<tp:taxon-name><tp:taxon-name-part taxon-name-part-type="suborder">Senticaudata</tp:taxon-name-part></tp:taxon-name>, <tp:taxon-name><tp:taxon-name-part taxon-name-part-type="infraorder">Corophiida</tp:taxon-name-part></tp:taxon-name>, <tp:taxon-name><tp:taxon-name-part taxon-name-part-type="superfamily">Photoidea</tp:taxon-name-part></tp:taxon-name>, <tp:taxon-name><tp:taxon-name-part taxon-name-part-type="family">Photidae</tp:taxon-name-part></tp:taxon-name>) from Korean waters, with descriptions of a new genus and seven new species</article-title><source>Zookeys</source><day>05</day><month>11</month><year>2019</year><volume>886</volume><fpage>1</fpage><lpage>59</lpage><pub-id pub-id-type="doi">10.3897/zookeys.886.38511</pub-id></mixed-citation></tp:treatment-meta><tp:nomenclature><tp:taxon-name><object-id xmlns:xlink="http://www.w3.org/1999/xlink" content-type="arpha" xlink:type="simple">D5F8D493-F9B6-5AB0-9006-8F5A33DA2F3B</object-id>
              <tp:taxon-name-part taxon-name-part-type="genus" reg="Photis">Photis</tp:taxon-name-part>
              <tp:taxon-name-part taxon-name-part-type="species" reg="posterolobus">posterolobus</tp:taxon-name-part>
              <object-id xmlns:xlink="http://www.w3.org/1999/xlink" content-type="zoobank" xlink:type="simple">http://zoobank.org/3C32E5BE-E031-4B56-A37E-0E9669F08972</object-id>
            </tp:taxon-name><tp:taxon-status xmlns:xlink="http://www.w3.org/1999/xlink" xlink:type="simple">sp. nov.</tp:taxon-status><xref ref-type="fig" rid="F18">Figs 18</xref><xref ref-type="fig" rid="F19">, 19</xref><xref ref-type="fig" rid="F20">, 20</xref></tp:nomenclature><tp:treatment-sec sec-type="etymology" id="SECID0EFXAI"><title>Etymology.</title><p>The composite epithet of the specific name, <italic>posterolobus</italic>, is a combination of the Latin words <italic>posterus</italic> and <italic>lobus</italic>, referring to the presence of a posterior lobe produced distally on the ischium of male gnathopod 2.</p></tp:treatment-sec><tp:treatment-sec sec-type="material" id="SECID0EZXAI"><title>Material examined.</title><p>Holotype: ♂ (4.8 mm), NIBRIV0000753909. Geomeunyeo, Jeju-do Island, South Korea (<named-content xmlns:xlink="http://www.w3.org/1999/xlink" content-type="dwc:verbatimCoordinates" xlink:type="simple"><named-content content-type="geo-json" specific-use="{&#34;type&#34;:&#34;Point&#34;,&#34;coordinates&#34;:[126.583056,33.239722]}" id="NCID0ECYAI" xlink:type="simple">33°14'23"N, 126°34'59"E</named-content></named-content>), 24 Dec 2012, grab sampler (about 24 m depth), by Prof. HY Soh.</p></tp:treatment-sec><tp:treatment-sec sec-type="diagnosis" id="SECID0EHYAI"><title>Diagnosis.</title><p>Male gnathopod 1 palmar margin weakly sinuated. Male gnathopod 2 basis lateral border forming a well-developed sac-like lobe; ischium posterior margin with lateral lobe acutely produced distally; merus rectangular, stout, half as long as basis, with transparent lobe distally; carpus anterior margin irregular, carpal lobe well developed; propodus stout, as long as basis, posterior margin with one elongate process half as long as anterior margin, palmar margin oblique, 0.7× as long as anterior margin, with two spines (proximal larger than distal), without defining seta. Stridulated ridges only present on gnathopod 2 basis and coxae 3 and 4 in males (unclear in females).</p></tp:treatment-sec><tp:treatment-sec sec-type="description" id="SECID0EMYAI"><title>Description.</title><p><bold><italic>Holotype male.</italic></bold> Head (Fig. <xref ref-type="fig" rid="F18">18A</xref>) as long as pereonites 1 and 2 combined; lateral cephalic lobe rounded; eye circular, moderate in size; located in the middle of lateral lobe; antennal sinus deep.</p><fig id="F18" position="float" orientation="portrait"><object-id xmlns:xlink="http://www.w3.org/1999/xlink" content-type="doi" xlink:type="simple">10.3897/zookeys.886.38511.figure18</object-id><object-id xmlns:xlink="http://www.w3.org/1999/xlink" content-type="arpha" xlink:type="simple">D1C879A4-7285-5F1A-9348-223E540C3B91</object-id><label>Figure 18</label><caption><p><italic><tp:taxon-name><tp:taxon-name-part taxon-name-part-type="genus" reg="Photis">Photis</tp:taxon-name-part> <tp:taxon-name-part taxon-name-part-type="species" reg="posterolobus">posterolobus</tp:taxon-name-part></tp:taxon-name></italic> sp. nov., holotype, NIBRIV0000753909, male, 4.8 mm, Geomeunyeo, Jeju-do, South Korea. <bold>A</bold> habitus <bold>B</bold> antenna 1 <bold>C</bold> antenna 2 <bold>D</bold> upper lip <bold>E</bold> left mandible <bold>F</bold> right mandible <bold>G</bold> pleonal epimera. Scale bars: 0.05 mm (<bold>D</bold>), 0.1 mm (<bold>E, F</bold>), 0.2 mm (<bold>B, C, G</bold>), 0.5 mm (<bold>A</bold>).</p></caption><graphic xmlns:xlink="http://www.w3.org/1999/xlink" xlink:href="zookeys-886-001-g018.jpg" position="float" orientation="portrait" xlink:type="simple" id="oo_352730.jpg"><uri content-type="original_file" xlink:type="simple">https://binary.pensoft.net/fig/352730</uri></graphic></fig><p>Antenna 1 (Fig. <xref ref-type="fig" rid="F18">18B</xref>) 0.4× as long as body; peduncle 1<sup>st</sup> article stout, 0.7× as long as head; 2<sup>nd</sup> article slender, 1.4× as long as 1<sup>st</sup> article; 3<sup>rd</sup> article 0.7× as long as 2<sup>nd</sup> article; accessory flagellum absent; flagellum 0.8× as long as peduncle 1<sup>st</sup>–3<sup>rd</sup> articles combined, composed of ten articles (terminal article rudimentary).</p><p>Antenna 2 (Fig. <xref ref-type="fig" rid="F18">18C</xref>) peduncle 3<sup>th</sup> article exceeding end of lateral cephalic lobe; 4<sup>th</sup> and 5<sup>th</sup> articles as long as 2<sup>nd</sup> article; flagellum 0.6× as long as peduncle 3<sup>rd</sup>–5<sup>th</sup> articles combined, composed of more than six articles.</p><p>Upper lip (Fig. <xref ref-type="fig" rid="F18">18D</xref>) convex anteriorly, with notch in the middle, covered with minute setae.</p><p>Mandibles (Fig. <xref ref-type="fig" rid="F18">18E, F</xref>) with 5-dentate incisor, 4-dentate lacinia mobilis, and four raker setae on left mandible; with 1/2 and 5-dentate incisor, minutely dentate lacinia mobilis, and three raker setae on right mandible; molar well developed, triturative, with seven setae along the distal margin of right mandible; palp asymmetrical, composed of three articles, 3<sup>rd</sup> article distally rounded, 0.7× as long as 2<sup>nd</sup> article, with setae extending along most of posteriodistal margin.</p><p>Maxilliped (Fig. <xref ref-type="fig" rid="F19">19A</xref>) inner lobe subrectangular, weakly expanded distally, with three nodular setae apically and one medial nodular seta subdistally; outer lobe exceeding half of palp 2<sup>nd</sup> article, lined with nine robust setae along apex to medial margin; palp composed of four articles, 3<sup>rd</sup> article slightly expanded distally, 0.4× as long as 2<sup>nd</sup> article, 4<sup>th</sup> article 0.8× as long as 3<sup>rd</sup> article, with elongate seta apically (1.2× as long as 4<sup>th</sup> article).</p><fig id="F19" position="float" orientation="portrait"><object-id xmlns:xlink="http://www.w3.org/1999/xlink" content-type="doi" xlink:type="simple">10.3897/zookeys.886.38511.figure19</object-id><object-id xmlns:xlink="http://www.w3.org/1999/xlink" content-type="arpha" xlink:type="simple">06352DA1-DF1F-557A-937D-D3639912C41C</object-id><label>Figure 19</label><caption><p><italic><tp:taxon-name><tp:taxon-name-part taxon-name-part-type="genus" reg="Photis">Photis</tp:taxon-name-part> <tp:taxon-name-part taxon-name-part-type="species" reg="posterolobus">posterolobus</tp:taxon-name-part></tp:taxon-name></italic> sp. nov., holotype, NIBRIV0000753909, male, 4.8 mm, Geomeunyeo, Jeju-do, South Korea. <bold>A</bold> maxilliped <bold>B</bold> maxilla 1 <bold>C</bold> maxilla 2 <bold>D</bold> gnathopod 1 <bold>E</bold> gnathopod 2 <bold>F</bold> gill of gnathopod 2. Scale bars: 0.05 mm (<bold>A–C</bold>), 0.1 mm (<bold>D–F</bold>).</p></caption><graphic xmlns:xlink="http://www.w3.org/1999/xlink" xlink:href="zookeys-886-001-g019.jpg" position="float" orientation="portrait" xlink:type="simple" id="oo_352731.jpg"><uri content-type="original_file" xlink:type="simple">https://binary.pensoft.net/fig/352731</uri></graphic></fig><p>Maxilla 1 (Fig. <xref ref-type="fig" rid="F19">19B</xref>) inner lobe small, covered with minute setae; outer lobe with ten dentate robust setae on apical margin; palp biarticulated, distal article curved, with five setae on apical margin.</p><p>Maxilla 2 (Fig. <xref ref-type="fig" rid="F19">19C</xref>) inner lobe with an oblique row of plumose setae on surface; outer lobe longer and slightly dilated distally than inner lobe.</p><p>Gnathopod 1 (Fig. <xref ref-type="fig" rid="F19">19D</xref>) coxa 0.7× as wide as long, evenly rounded anterioventrally, slightly expanded anteriorly; basis as long as coxa, anterior margin lateral border forming weak lobe distally, with five elongate setae subproximally, posterior margin convex, with five elongate setae at the middle; carpus subtrapezoidal, 0.8× as long as basis, half as wide as long, posterior lobe blunt; propodus as long and wide as carpus, rounded anteriorly, with minute serrations irregularly along palm and posterior margin, palm 0.8× as long as posterior margin, weakly bisinuate, defined by one robust seta medially; dactylus 0.7× as long as propodus, exceeding palm, inner margin serrated, with three teeth.</p><p>Gnathopod 2 (Fig. <xref ref-type="fig" rid="F19">19E, F</xref>) stout, coxa subrectangular, 0.8× as wide as long, produced anterioventrally; basis anterior margin lateral border forming well-developed lobe distally (sac-like lobe reaching middle of carpus) bearing oblique stridulated ridges on surface; ischium anterior lobe small, posterior margin lateral border forming lobe produced distally; merus rectangular, half as long as basis, with transparent lobe distally; carpus anterior margin irregular, carpal lobe well developed; propodus stout, as long as basis, posterior margin with one elongate process half as long as anterior margin, palmar margin oblique, 0.7× as long as anterior margin, with two spines (proximal larger than distal), without defining seta; dactylus 0.7× as long as propodus, with two teeth on inner margin.</p><p>Pereopod 3 (Fig. <xref ref-type="fig" rid="F20">20A, B</xref>) coxa produced anterioventrally, as long as wide, with stridulated ridges on medial surface and short stridulated ridges near the posterioventral corner on lateral surface submarginally; basis 0.3× as wide as long, posterior margin expanded; merus 0.6× as long as basis, anterior margin expanded distally, with two plumose setae submarginally, distal corner weakly produced; carpus half as long as merus, evenly rounded anteriorly; propodus slender, diminished distally, 0.6× as long as basis; dactylus half as long as propodus.</p><fig id="F20" position="float" orientation="portrait"><object-id xmlns:xlink="http://www.w3.org/1999/xlink" content-type="doi" xlink:type="simple">10.3897/zookeys.886.38511.figure20</object-id><object-id xmlns:xlink="http://www.w3.org/1999/xlink" content-type="arpha" xlink:type="simple">D22B9E7F-CF40-582D-8F7A-F61065445DFD</object-id><label>Figure 20</label><caption><p><italic><tp:taxon-name><tp:taxon-name-part taxon-name-part-type="genus" reg="Photis">Photis</tp:taxon-name-part> <tp:taxon-name-part taxon-name-part-type="species" reg="posterolobus">posterolobus</tp:taxon-name-part></tp:taxon-name></italic> sp. nov., holotype, NIBRIV0000753909, male, 4.8 mm, Geomeunyeo, Jeju-do, South Korea. <bold>A</bold> coxa 3 <bold>B</bold> pereopod 3 <bold>C</bold> coxa 4 <bold>D</bold> coxa 5 <bold>E</bold> pereopod 5 <bold>F</bold> gill of pereopod 5 <bold>G</bold> pereopod 6 <bold>H</bold> coxa 7 <bold>I</bold> pereopod 7 <bold>J</bold> uropod 1 <bold>K</bold> uropod 2 <bold>L</bold> uropod 3 <bold>M</bold> telson. Scale bars: 0.1 mm.</p></caption><graphic xmlns:xlink="http://www.w3.org/1999/xlink" xlink:href="zookeys-886-001-g020.jpg" position="float" orientation="portrait" xlink:type="simple" id="oo_352732.jpg"><uri content-type="original_file" xlink:type="simple">https://binary.pensoft.net/fig/352732</uri></graphic></fig><p>Pereopod 4 coxa (Fig. <xref ref-type="fig" rid="F20">20C</xref>) not widened distally, as long as that of pereopod 3, with stridulated ridges along anterioventral corner oblique.</p><p>Pereopod 5 (Fig. <xref ref-type="fig" rid="F20">20D–F</xref>) coxa bilobed, large, anterior lobe subovoid, expanded ventrally, posterior lobe small, expanded backwards; basis subovoid, broad, more expanded proximally, 0.8× as long as wide; merus subrectangular, slightly convex anteriorly, half as long as basis, 0.4× as wide as long; carpus 0.8× as long as merus; propodus 1.1× as long as carpus, with a pair of distal locking setae unequal in length (longer seta 0.8× as long as dactylus), with a group of four setae (longest seta half as long as propodus) at anteriodistal corner; dactylus half as long as propodus, armed with one accessory cusp on outer margin.</p><p>Pereopod 6 (Fig. <xref ref-type="fig" rid="F20">20G</xref>) 1.1× as long as pereopod 5; coxa bilobed, anterior lobe small, posterior lobe dilated posterioventrally; basis subovoid, 0.8× as wide as long, anterior margin convex, posterior margin slightly dilated proximally; merus 0.6× as long as basis, 0.3× as wide as long; carpus 0.8× as long as merus; propodus 1.2× as long as carpus, with a pair of distal locking setae unequal in length (longer seta 0.6× as long as dactylus), with a group of five setae (longest seta 0.8× as long as propodus) at anteriodistal corner; dactylus half as long as propodus, without accessory cusp on outer margin.</p><p>Pereopod 7 (Fig. <xref ref-type="fig" rid="F20">20H–I</xref>) 1.3× as long as pereopod 6; coxa unilobed, produced posteriorly; basis subovoid, 0.8× as wide as that of pereopod 6, 0.6× as wide as long, anterior margin rather convex, posterior margin with one blunt extension proximally; merus rectangular, 0.7× as long as basis; 0.2× as wide as long; carpus 0.8× as long as merus; propodus 1.5× as long as carpus, with a pair of distal locking setae unequal in length (smaller than those of pereopods 5 and 6), with a group of more than seven setae at posteriodistal corner; dactylus 0.4× as long as propodus, armed with one accessory cusp on outer margin.</p><p>Epimeron 1 slightly extended anterioventrally. Epimera 2 and 3 each posterioventral corner produced backwards, but not acute (Fig. <xref ref-type="fig" rid="F18">18G</xref>).</p><p>Uropod 1 (Fig. <xref ref-type="fig" rid="F20">20J</xref>) peduncle without distoventral spine, with four robust setae on both dorsolateral and dorsomedial margins; inner ramus 0.8× as long as peduncle, with one subapical seta only; outer ramus 0.9× as long as inner ramus, with three dorsolateral setae and one subapical seta.</p><p>Uropod 2 (Fig. <xref ref-type="fig" rid="F20">20K</xref>) 0.8× as long as uropod 1; peduncle 0.7× as long as that of uropod 1; inner ramus 1.1× as long as peduncle, with two dorsal robust setae and one subapical seta; outer ramus 0.9× as long as inner ramus, with two dorsal robust setae and one subapical seta.</p><p>Uropod 3 (Fig. <xref ref-type="fig" rid="F20">20L</xref>) 0.8× as long as uropod 2; peduncle 0.8× as long as that of uropod 2; outer ramus biarticulated, 0.9× as long as peduncle, last article vestigial, with two elongate setae subapically; inner ramus scale-like, 0.4× as long as outer ramus.</p><p>Telson (Fig. <xref ref-type="fig" rid="F20">20M</xref>) subtriangular in dorsal view, with a pair of simple setae, a pair of sensory setae, and one nodular robust seta on each side.</p></tp:treatment-sec><tp:treatment-sec sec-type="remarks" id="SECID0E6BBI"><title>Remarks.</title><p><italic><tp:taxon-name><tp:taxon-name-part taxon-name-part-type="genus" reg="Photis">Photis</tp:taxon-name-part> <tp:taxon-name-part taxon-name-part-type="species" reg="posterolobus">posterolobus</tp:taxon-name-part></tp:taxon-name></italic> sp. nov. is closely related to nine <italic><tp:taxon-name><tp:taxon-name-part taxon-name-part-type="genus" reg="Photis">Photis</tp:taxon-name-part></tp:taxon-name></italic> species [<italic><tp:taxon-name><tp:taxon-name-part taxon-name-part-type="genus" reg="Photis">P.</tp:taxon-name-part> <tp:taxon-name-part taxon-name-part-type="species" reg="bronca">bronca</tp:taxon-name-part></tp:taxon-name></italic> sp. nov.; <italic><tp:taxon-name><tp:taxon-name-part taxon-name-part-type="genus" reg="Photis">P.</tp:taxon-name-part> <tp:taxon-name-part taxon-name-part-type="species" reg="fischmanni">fischmanni</tp:taxon-name-part></tp:taxon-name></italic> Gurjanova, 1951; <italic><tp:taxon-name><tp:taxon-name-part taxon-name-part-type="genus" reg="Photis">P.</tp:taxon-name-part> <tp:taxon-name-part taxon-name-part-type="species" reg="guerrai">guerrai</tp:taxon-name-part></tp:taxon-name></italic> Tato &amp; Moreira, 2017; <italic><tp:taxon-name><tp:taxon-name-part taxon-name-part-type="genus" reg="Photis">P.</tp:taxon-name-part> <tp:taxon-name-part taxon-name-part-type="species" reg="hawaiensis">hawaiensis</tp:taxon-name-part></tp:taxon-name></italic> JL Barnard, 1955; <italic><tp:taxon-name><tp:taxon-name-part taxon-name-part-type="genus" reg="Photis">P.</tp:taxon-name-part> <tp:taxon-name-part taxon-name-part-type="species" reg="kapapa">kapapa</tp:taxon-name-part></tp:taxon-name></italic> JL Barnard, 1970; <italic><tp:taxon-name><tp:taxon-name-part taxon-name-part-type="genus" reg="Photis">P.</tp:taxon-name-part> <tp:taxon-name-part taxon-name-part-type="species" reg="lecroyae">lecroyae</tp:taxon-name-part></tp:taxon-name></italic> Ortiz, Varela &amp; Lalana, 2011; <italic><tp:taxon-name><tp:taxon-name-part taxon-name-part-type="genus" reg="Photis">P.</tp:taxon-name-part> <tp:taxon-name-part taxon-name-part-type="species" reg="longicaudata">longicaudata</tp:taxon-name-part></tp:taxon-name></italic> (Spence Bate &amp; Westwood, 1863); <italic><tp:taxon-name><tp:taxon-name-part taxon-name-part-type="genus" reg="Photis">P.</tp:taxon-name-part> <tp:taxon-name-part taxon-name-part-type="species" reg="sarae">sarae</tp:taxon-name-part></tp:taxon-name></italic> Souza-Filho &amp; Serejo, 2010; and <italic><tp:taxon-name><tp:taxon-name-part taxon-name-part-type="genus" reg="Photis">P.</tp:taxon-name-part> <tp:taxon-name-part taxon-name-part-type="species" reg="tenuicornis">tenuicornis</tp:taxon-name-part></tp:taxon-name></italic> GO Sars, 1882] in bearing a very well-developed sac-like lobe anteriodistally on the basis of male gnathopod 2. However, <italic><tp:taxon-name><tp:taxon-name-part taxon-name-part-type="genus" reg="Photis">Photis</tp:taxon-name-part> <tp:taxon-name-part taxon-name-part-type="species" reg="posterolobus">posterolobus</tp:taxon-name-part></tp:taxon-name></italic> sp. nov. can be distinguished from above species by the presence of a posterior lobe produced distally in the ischium of male gnathopod 2 that is absent in the above species (<xref ref-type="bibr" rid="B7">Bate and Westwood 1863</xref>; <xref ref-type="bibr" rid="B41">Sars 1883</xref>; <xref ref-type="bibr" rid="B19">Gurjanova 1951</xref>, <xref ref-type="bibr" rid="B20">1955</xref>; <xref ref-type="bibr" rid="B1">Barnard 1955</xref>, <xref ref-type="bibr" rid="B4">1970</xref>; <xref ref-type="bibr" rid="B39">Ren 2006</xref>; <xref ref-type="bibr" rid="B45">Souza-Filho and Serejo 2010</xref>; <xref ref-type="bibr" rid="B48">Tato and Moreira 2017</xref>).</p></tp:treatment-sec><ref-list><ref id="B7"><mixed-citation xmlns:xlink="http://www.w3.org/1999/xlink" xlink:type="simple"><person-group><name name-style="western"><surname>Bate</surname><given-names>CS</given-names></name><name name-style="western"><surname>Westwood</surname><given-names>JL</given-names></name></person-group> (<year>1863</year>) <source>A history of the British sessile-eyed <tp:taxon-name><tp:taxon-name-part taxon-name-part-type="subphylum">Crustacea</tp:taxon-name-part></tp:taxon-name>, Vol 1.</source><publisher-name>John van Voorst</publisher-name>, <publisher-loc>London</publisher-loc>, <size units="page">507 pp</size>. <ext-link xlink:type="simple" ext-link-type="doi" xlink:href="10.5962/bhl.title.9917">https://doi.org/10.5962/bhl.title.9917</ext-link></mixed-citation></ref><ref id="B41"><mixed-citation xmlns:xlink="http://www.w3.org/1999/xlink" xlink:type="simple"><person-group><name name-style="western"><surname>Sars</surname><given-names>GO</given-names></name></person-group> (<year>1883</year>) Oversigt af Norges Crustaceer med foreløbige Bemærkninger over de nye eller mindre bekjendte Arter. I. (Podophtalmata – <tp:taxon-name><tp:taxon-name-part taxon-name-part-type="order">Cumacea</tp:taxon-name-part></tp:taxon-name> – <tp:taxon-name><tp:taxon-name-part taxon-name-part-type="order">Isopoda</tp:taxon-name-part></tp:taxon-name> – <tp:taxon-name><tp:taxon-name-part taxon-name-part-type="order">Amphipoda</tp:taxon-name-part></tp:taxon-name>). Videnskabs-Selskabet i Christiana. 18 [for 1882]: 1–124. [pls. 1-6]</mixed-citation></ref><ref id="B19"><mixed-citation xmlns:xlink="http://www.w3.org/1999/xlink" xlink:type="simple"><person-group><name name-style="western"><surname>Gurjanova</surname><given-names>E</given-names></name></person-group> (<year>1951</year>) <article-title>Bokoplavy morei SSSR i sopredelnykh vod (<tp:taxon-name><tp:taxon-name-part taxon-name-part-type="order">Amphipoda</tp:taxon-name-part></tp:taxon-name>,<tp:taxon-name><tp:taxon-name-part taxon-name-part-type="suborder">Gammaridea</tp:taxon-name-part></tp:taxon-name>).</article-title><source>Opredeliteli po faune SSSR, Akademiya Nauk SSSR, Opredeliteli po Faune SSSR</source><volume>41</volume>: <fpage>1</fpage>–<lpage>1029</lpage>.</mixed-citation></ref><ref id="B20"><mixed-citation xmlns:xlink="http://www.w3.org/1999/xlink" xlink:type="simple"><person-group><name name-style="western"><surname>Gurjanova</surname><given-names>E</given-names></name></person-group> (<year>1955</year>) <article-title>Novye vidy bokoplavov (<tp:taxon-name><tp:taxon-name-part taxon-name-part-type="order">Amphipoda</tp:taxon-name-part></tp:taxon-name>, <tp:taxon-name><tp:taxon-name-part taxon-name-part-type="suborder">Gammaridea</tp:taxon-name-part></tp:taxon-name>) iz servernoi chasti Tixogo Okeana.</article-title><source>Zoologicheskogo Instituta Akademii Nauk SSSR, Trudy</source><volume>18</volume>: <fpage>166</fpage>–<lpage>218</lpage>.</mixed-citation></ref><ref id="B1"><mixed-citation xmlns:xlink="http://www.w3.org/1999/xlink" xlink:type="simple"><person-group><name name-style="western"><surname>Barnard</surname><given-names>JL</given-names></name></person-group> (<year>1955</year>) <article-title>Gammaridean <tp:taxon-name><tp:taxon-name-part taxon-name-part-type="order">Amphipoda</tp:taxon-name-part></tp:taxon-name><tp:taxon-name><tp:taxon-name-part taxon-name-part-type="subphylum">Crustacea</tp:taxon-name-part></tp:taxon-name> in the collections of Bishop Museum.</article-title><source>Bernice Pauahi Bishop Museum bulletin</source><volume>215</volume>: <fpage>1</fpage>–<lpage>46</lpage>.</mixed-citation></ref><ref id="B4"><mixed-citation xmlns:xlink="http://www.w3.org/1999/xlink" xlink:type="simple"><person-group><name name-style="western"><surname>Barnard</surname><given-names>JL</given-names></name></person-group> (<year>1970</year>) <article-title>Sublittoral <tp:taxon-name><tp:taxon-name-part taxon-name-part-type="suborder">Gammaridea</tp:taxon-name-part></tp:taxon-name> (<tp:taxon-name><tp:taxon-name-part taxon-name-part-type="order">Amphipoda</tp:taxon-name-part></tp:taxon-name>) of the Hawaiian Islands.</article-title><source>Smithsonian Contributions to Zoology</source><volume>34</volume>: <fpage>1</fpage>–<lpage>286</lpage>. <ext-link xlink:type="simple" ext-link-type="doi" xlink:href="10.5479/si.00810282.34">https://doi.org/10.5479/si.00810282.34</ext-link></mixed-citation></ref><ref id="B39"><mixed-citation xmlns:xlink="http://www.w3.org/1999/xlink" xlink:type="simple"><person-group><name name-style="western"><surname>Ren</surname><given-names>XQ</given-names></name></person-group> (<year>2006</year>) <source>Fauna Sinica, Invertebrata Vol 41, <tp:taxon-name><tp:taxon-name-part taxon-name-part-type="subphylum">Crustacea</tp:taxon-name-part></tp:taxon-name>, <tp:taxon-name><tp:taxon-name-part taxon-name-part-type="order">Amphipoda</tp:taxon-name-part></tp:taxon-name>, <tp:taxon-name><tp:taxon-name-part taxon-name-part-type="suborder">Gammaridea</tp:taxon-name-part></tp:taxon-name> (I).</source><publisher-name>Science Press</publisher-name>, <publisher-loc>Beijing</publisher-loc>, <size units="page">558 pp</size>.</mixed-citation></ref><ref id="B45"><mixed-citation xmlns:xlink="http://www.w3.org/1999/xlink" xlink:type="simple"><person-group><name name-style="western"><surname>Souza-Filho</surname><given-names>JF</given-names></name><name name-style="western"><surname>Serejo</surname><given-names>CS</given-names></name></person-group> (<year>2010</year>) <article-title>Two new species of the family <tp:taxon-name><tp:taxon-name-part taxon-name-part-type="family">Photidae</tp:taxon-name-part></tp:taxon-name> (<tp:taxon-name><tp:taxon-name-part taxon-name-part-type="order">Amphipoda</tp:taxon-name-part></tp:taxon-name>: <tp:taxon-name><tp:taxon-name-part taxon-name-part-type="suborder">Corophiidea</tp:taxon-name-part></tp:taxon-name>: <tp:taxon-name><tp:taxon-name-part taxon-name-part-type="superfamily">Photoidea</tp:taxon-name-part></tp:taxon-name>) from Brazilian waters, with description of <italic><tp:taxon-name><tp:taxon-name-part taxon-name-part-type="genus">Rocasphotis</tp:taxon-name-part></tp:taxon-name></italic> gen. nov.</article-title><source>Journal of Natural History</source><volume>44</volume>: <fpage>59</fpage>–<lpage>577</lpage>. <ext-link xlink:type="simple" ext-link-type="doi" xlink:href="10.1080/00222930903471118">https://doi.org/10.1080/00222930903471118</ext-link></mixed-citation></ref><ref id="B48"><mixed-citation xmlns:xlink="http://www.w3.org/1999/xlink" xlink:type="simple"><person-group><name name-style="western"><surname>Tato</surname><given-names>R</given-names></name><name name-style="western"><surname>Moreira</surname><given-names>J</given-names></name></person-group> (<year>2017</year>) <article-title>Two new species of the Suborder <tp:taxon-name><tp:taxon-name-part taxon-name-part-type="suborder">Senticaudata</tp:taxon-name-part></tp:taxon-name> (<tp:taxon-name><tp:taxon-name-part taxon-name-part-type="subphylum">Crustacea</tp:taxon-name-part></tp:taxon-name>: <tp:taxon-name><tp:taxon-name-part taxon-name-part-type="order">Amphipoda</tp:taxon-name-part></tp:taxon-name>) from the upper continental slope off Galicia (NW Iberian Peninsula).</article-title><source>Zootaxa</source><volume>4300</volume>: <fpage>217</fpage>–<lpage>237</lpage>. <ext-link xlink:type="simple" ext-link-type="doi" xlink:href="10.11646/zootaxa.4300.2.4">https://doi.org/10.11646/zootaxa.4300.2.4</ext-link></mixed-citation></ref></ref-list></tp:taxon-treatment>
