# Supplementary material for: Taxonomic study on the photid amphipods (Senticaudata, Corophiida, Photoidea, Photidae) from Korean waters, with descriptions of a new genus and seven new species
Source: Zookeys. 2019 Nov 5;886:1–59. doi: 10.3897/zookeys.886.38511 (PMC6851206; doi:10.3897/zookeys.886.38511)
Supplement: XML Treatment for Podoceropsis insinuomanus [file zookeys.886.38511-treatment8.xml]

<!DOCTYPE tp:taxon-treatment
  PUBLIC "-//TaxonX//DTD Taxonomic Treatment Publishing DTD v0 20100105//EN" "tax-treatment-NSO.dtd">
<tp:taxon-treatment xmlns:tp="http://www.plazi.org/taxpub"><tp:treatment-meta><kwd-group><label>Taxon classification</label><kwd><named-content xmlns:xlink="http://www.w3.org/1999/xlink" content-type="kingdom">Animalia</named-content></kwd><kwd><named-content xmlns:xlink="http://www.w3.org/1999/xlink" content-type="order">Amphipoda</named-content></kwd><kwd><named-content xmlns:xlink="http://www.w3.org/1999/xlink" content-type="family">Photidae</named-content></kwd></kwd-group><mixed-citation publication-type="journal"><person-group><name><surname>Jung</surname><given-names>Tae Won</given-names></name><name><surname>Coleman</surname><given-names>Charles Oliver</given-names></name><name><surname>Yoon</surname><given-names>Seong Myeong</given-names></name></person-group><article-title>Taxonomic study on the photid amphipods (<tp:taxon-name><tp:taxon-name-part taxon-name-part-type="suborder">Senticaudata</tp:taxon-name-part></tp:taxon-name>, <tp:taxon-name><tp:taxon-name-part taxon-name-part-type="infraorder">Corophiida</tp:taxon-name-part></tp:taxon-name>, <tp:taxon-name><tp:taxon-name-part taxon-name-part-type="superfamily">Photoidea</tp:taxon-name-part></tp:taxon-name>, <tp:taxon-name><tp:taxon-name-part taxon-name-part-type="family">Photidae</tp:taxon-name-part></tp:taxon-name>) from Korean waters, with descriptions of a new genus and seven new species</article-title><source>Zookeys</source><day>05</day><month>11</month><year>2019</year><volume>886</volume><fpage>1</fpage><lpage>59</lpage><pub-id pub-id-type="doi">10.3897/zookeys.886.38511</pub-id></mixed-citation></tp:treatment-meta><tp:nomenclature><tp:taxon-name><object-id xmlns:xlink="http://www.w3.org/1999/xlink" content-type="arpha" xlink:type="simple">349D3C08-00D0-5C22-9518-13E60AA647DF</object-id>
              <tp:taxon-name-part taxon-name-part-type="genus" reg="Podoceropsis">Podoceropsis</tp:taxon-name-part>
              <tp:taxon-name-part taxon-name-part-type="species" reg="insinuomanus">insinuomanus</tp:taxon-name-part>
              <object-id xmlns:xlink="http://www.w3.org/1999/xlink" content-type="zoobank" xlink:type="simple">http://zoobank.org/9B529875-E9ED-428D-97B8-C39FDDABDD91</object-id>
            </tp:taxon-name><tp:taxon-status xmlns:xlink="http://www.w3.org/1999/xlink" xlink:type="simple">sp. nov.</tp:taxon-status><xref ref-type="fig" rid="F21">Figs 21</xref><xref ref-type="fig" rid="F22">, 22</xref><xref ref-type="fig" rid="F23">, 23</xref></tp:nomenclature><tp:treatment-sec sec-type="etymology" id="SECID0EKJBI"><title>Etymology.</title><p>The composite epithet of the specific name, <italic>insinuomanus</italic>, is a combination of the Latin words <italic>insinuo</italic> and <italic>manus</italic>, meaning sinuous hand. This name refers to the strongly sinuated shape of male gnathopod 2 palmar margin.</p></tp:treatment-sec><tp:treatment-sec sec-type="material" id="SECID0E5JBI"><title>Material examined.</title><p>Holotype: ♂ (4.2 mm), NIBRIV0000806531. Gageo-do Island, Jeollanam-do, South Korea (<named-content xmlns:xlink="http://www.w3.org/1999/xlink" content-type="dwc:verbatimCoordinates" xlink:type="simple"><named-content content-type="geo-json" specific-use="{&#34;type&#34;:&#34;Point&#34;,&#34;coordinates&#34;:[125.137222,34.049167]}" id="NCID0EHKBI" xlink:type="simple">34°02'57"N, 125°08'14"E</named-content></named-content>), 28 Oct 2015, light trap (6.6 m depth), by TW Jung.</p><p>Additional material: ♂, 3.3 mm, NIBRIV0000848933. Daryeo-do Island, Bukchon, Jeju-do, South Korea (<named-content xmlns:xlink="http://www.w3.org/1999/xlink" content-type="dwc:verbatimCoordinates" xlink:type="simple"><named-content content-type="geo-json" specific-use="{&#34;type&#34;:&#34;Point&#34;,&#34;coordinates&#34;:[126.954722,34.582222]}" id="NCID0ERKBI" xlink:type="simple">34°34'56"N, 126°57'17"E</named-content></named-content>), 30 Nov 2012, grab sampler (about 20 m depth), by Prof. HY Soh.</p></tp:treatment-sec><tp:treatment-sec sec-type="diagnosis" id="SECID0EWKBI"><title>Diagnosis.</title><p>Gnathopod 2 propodus stout, subovoid, 1.6× as long as basis, palmar margin strongly bisinuate, wrinkly, with subrectangular protrusion near dactylus base and excavated posteriodistally, defined by one robust seta medially. Pereopod 5 basis subovoid, posteriodistal notch really weak.</p></tp:treatment-sec><tp:treatment-sec sec-type="description" id="SECID0E2KBI"><title>Description.</title><p><bold><italic>Holotype male.</italic></bold> Head (Fig. <xref ref-type="fig" rid="F21">21B</xref>) 1.2× as long as pereonites 1–2 combined; lateral cephalic lobe subtriangular, with small tip additionally on apex; eye circular, large, occupying most of lateral cephalic lobe; antennal sinus deep.</p><fig id="F21" position="float" orientation="portrait"><object-id xmlns:xlink="http://www.w3.org/1999/xlink" content-type="doi" xlink:type="simple">10.3897/zookeys.886.38511.figure21</object-id><object-id xmlns:xlink="http://www.w3.org/1999/xlink" content-type="arpha" xlink:type="simple">9D7D5161-F6B2-5597-A2ED-E4459280621D</object-id><label>Figure 21</label><caption><p><italic><tp:taxon-name><tp:taxon-name-part taxon-name-part-type="genus" reg="Podoceropsis">Podoceropsis</tp:taxon-name-part> <tp:taxon-name-part taxon-name-part-type="species" reg="insinuomanus">insinuomanus</tp:taxon-name-part></tp:taxon-name></italic> sp. nov., holotype, NIBRIV0000806531, male, 4.2 mm, Gageo-do, South Korea. <bold>A</bold> habitus <bold>B</bold> head <bold>C</bold> antenna 1 <bold>D</bold> accessory flagellum <bold>E</bold> antenna 2 <bold>F</bold> upper lip <bold>G</bold> lower lip <bold>H, I</bold> left mandible <bold>J</bold> right mandible <bold>K</bold> maxilla 1 <bold>L</bold> maxilla 2. Scale bars: 0.02 mm (<bold>I</bold>), 0.05 mm (<bold>F–H, J–L</bold>), 0.2 mm (<bold>C, E</bold>), 0.5 mm (<bold>A, B</bold>).</p></caption><graphic xmlns:xlink="http://www.w3.org/1999/xlink" xlink:href="zookeys-886-001-g021.jpg" position="float" orientation="portrait" xlink:type="simple" id="oo_352733.jpg"><uri content-type="original_file" xlink:type="simple">https://binary.pensoft.net/fig/352733</uri></graphic></fig><p>Antenna 1 (Fig. <xref ref-type="fig" rid="F21">21C, D</xref>) peduncle 1<sup>st</sup> article stout, half as long as head, with one robust seta at posteriodistal corner; 2<sup>nd</sup> article 1.6× as long as 1<sup>st</sup> article; 3<sup>rd</sup> article 0.7× as long as 2<sup>nd</sup> article; accessory flagellum uniarticulated, vestigial; flagellum 0.9× as long as peduncle 1<sup>st</sup>–3<sup>rd</sup> articles combined, composed of ten articles (terminal article rudimentary).</p><p>Antenna 2 (Fig. <xref ref-type="fig" rid="F21">21E</xref>) as long as antenna 1; each peduncle’s 4<sup>th</sup> and 5<sup>th</sup> articles as long as 2<sup>nd</sup> article of antenna 1; flagellum 0.9× as long as peduncle 3<sup>rd</sup>–5<sup>th</sup> articles combined, composed of ten articles (terminal article rudimentary).</p><p>Upper lip (Fig. <xref ref-type="fig" rid="F21">21F</xref>) convex anteriorly, entire, covered with minute setae.</p><p>Lower lip (Fig. <xref ref-type="fig" rid="F21">21G</xref>) inner lobe subovoid, outer lobe apex rounded, covered with minute setae, with one robust seta at mediodistal corner; mandibular process well developed.</p><p>Mandibles (Fig. <xref ref-type="fig" rid="F21">21H–J</xref>) with 1/2 and 4-dentate incisor, 4-dentate lacinia mobilis, and five raker setae on left mandible; with 5-dentate incisor, minutely dentate lacinia mobilis, and five raker setae on right mandible; molar well developed, triturative; palp asymmetrical, composed of three articles, 3<sup>rd</sup> article distally rounded, 0.7× as long as 2<sup>nd</sup> article, with setae extending along most of posteriodistal margin.</p><p>Maxilla 1 (Fig. <xref ref-type="fig" rid="F21">21K</xref>) inner lobe small, produced distally, with one plumose seta; outer lobe with ten dentate robust setae on apical margin; palp biarticulated, distal article curved, not swollen, with five setae on apical margin.</p><p>Maxilla 2 (Fig. <xref ref-type="fig" rid="F21">21L</xref>) inner lobe with an oblique row of plumose setae on surface; outer lobe slightly larger than inner lobe.</p><p>Maxilliped (Fig. <xref ref-type="fig" rid="F22">22A</xref>) inner lobe subrectangular, slightly expanded distally, with three nodular setae apically and one medial nodular seta subdistally; outer lobe exceeding half of palp 2<sup>nd</sup> article, lined with eight robust setae along apex to medial margin; palp composed of four articles, 3<sup>rd</sup> article slightly expanded distally, 0.4× as long as 2<sup>nd</sup> article, 4<sup>th</sup> article 0.8× as long as 3<sup>rd</sup> article, with elongate seta apically (as long as 4<sup>th</sup> article).</p><fig id="F22" position="float" orientation="portrait"><object-id xmlns:xlink="http://www.w3.org/1999/xlink" content-type="doi" xlink:type="simple">10.3897/zookeys.886.38511.figure22</object-id><object-id xmlns:xlink="http://www.w3.org/1999/xlink" content-type="arpha" xlink:type="simple">1D606BEB-B672-58C5-8852-1068AEB0950F</object-id><label>Figure 22</label><caption><p><italic><tp:taxon-name><tp:taxon-name-part taxon-name-part-type="genus" reg="Podoceropsis">Podoceropsis</tp:taxon-name-part> <tp:taxon-name-part taxon-name-part-type="species" reg="insinuomanus">insinuomanus</tp:taxon-name-part></tp:taxon-name></italic> sp. nov., holotype, NIBRIV0000806531, male, 4.2 mm, Gageo-do Island, South Korea. <bold>A</bold> maxilliped <bold>B</bold> gnathopod 1 <bold>C</bold> coxa 2 <bold>D</bold> gnathopod 2 <bold>E</bold> coxa 3 <bold>F</bold> pereopod 3 <bold>G</bold> pereopod 4. Scale bars: 0.05 mm (<bold>A</bold>), 0.1 mm (<bold>B–G</bold>).</p></caption><graphic xmlns:xlink="http://www.w3.org/1999/xlink" xlink:href="zookeys-886-001-g022.jpg" position="float" orientation="portrait" xlink:type="simple" id="oo_352734.jpg"><uri content-type="original_file" xlink:type="simple">https://binary.pensoft.net/fig/352734</uri></graphic></fig><p>Gnathopod 1 (Fig. <xref ref-type="fig" rid="F22">22B</xref>) coxa subrhomboid, 0.8× as wide as long; basis subtrapezoidal, 1.3× as long as coxa, scarcely setose, anterior margin lateral border weakly lobate distally, posterior margin rather convex; carpus elongate, as long as basis, 0.3 as wide as long, slightly widened distally, carpal lobe not developed; propodus 0.7× as long as carpus, rounded anteriorly, palm indistinct, posterior margin minutely serrated on distal half margin; dactylus elongate, 0.9× as long as propodus, with three teeth on inner margin.</p><p>Gnathopod 2 (Fig. <xref ref-type="fig" rid="F22">22C, D</xref>) stout, 1.1× as long as gnathopod 1; coxa subrhomboid, as long as and 0.8× as wide as that of gnathopod 1, rounded anterioventrally; basis scarcely setose, anterior margin both medial and lateral borders forming lobes distally but that of lateral more produced distally; ischium anterior margin with both lateral and medial lobes well developed; carpus with weak carpal lobe posteriorly; propodus stout, subovoid, 1.6× as long as basis, 0.6× as wide as long, anterior margin evenly rounded, posterior margin 0.6× as long as anterior margin, palmar margin oblique, strongly bisinuate, wrinkly, with subrectangular protrusion near dactylus base and excavated posteriodistally, defined by one robust seta medially; dactylus half as long as propodus, slightly exceeding palm, with five teeth on inner margin.</p><p>Pereopod 3 (Fig. <xref ref-type="fig" rid="F22">22E, F</xref>) coxa quadrate, 1.2× as long as that of gnathopod 2, evenly rounded anterioventrally; basis subtrapezoidal, expanded posteriorly, 0.4× as wide as long; merus 0.8× as long as basis, as wide as basis, expanded anteriodistally, produced distal corner reaching half of carpus; carpus almost rectangular, short, 0.3× as long as basis; propodus diminished distally, half as long as basis; dactylus 0.6× as long as propodus.</p><p>Pereopod 4 (Fig. <xref ref-type="fig" rid="F22">22G</xref>) coxa 1.2× as wide as that of pereopod 3; other articles almost similar to those of pereopod 3.</p><p>Pereopod 5 (Fig. <xref ref-type="fig" rid="F23">23A</xref>) coxa bilobed, anterior lobe rounded and expanded ventrally, 0.9× as wide as basis, posterior lobe narrow, extended backwards, with one robust and one simple seta; basis subovoid, broader proximally, 0.7× as wide as long, anterior margin rounded, posterior margin weakly crenulated, lined with simple setae only, with weak distal notch; merus slightly widened distally, half as long as basis, 0.6× as wide as long, not twisted, posterior margin with one elongate robust seta at middle; carpus almost rectangular, slightly plump, 0.7× as long as merus, 0.6× as wide as long; propodus 1.6× as long as carpus, somewhat widened distally, with two robust setae on anterior margin and one pair of unequal locking setae distally (longer seta exceeding dactylus); dactylus falcate. 0.4× as long as propodus.</p><fig id="F23" position="float" orientation="portrait"><object-id xmlns:xlink="http://www.w3.org/1999/xlink" content-type="doi" xlink:type="simple">10.3897/zookeys.886.38511.figure23</object-id><object-id xmlns:xlink="http://www.w3.org/1999/xlink" content-type="arpha" xlink:type="simple">16971098-F673-5CF3-B393-055F6F4602C6</object-id><label>Figure 23</label><caption><p><italic><tp:taxon-name><tp:taxon-name-part taxon-name-part-type="genus" reg="Podoceropsis">Podoceropsis</tp:taxon-name-part> <tp:taxon-name-part taxon-name-part-type="species" reg="insinuomanus">insinuomanus</tp:taxon-name-part></tp:taxon-name></italic> sp. nov., holotype, NIBRIV0000806531, male, 4.2 mm, Gageo-do Island, South Korea. <bold>A</bold> pereopod 5 <bold>B</bold> pereopod 6 <bold>C</bold> coxa 7 <bold>D</bold> pereopod 7 <bold>E</bold> pleonal epimera <bold>F</bold> uropod 1 <bold>G</bold> uropod 2 <bold>H, I</bold> uropod 3 and telson, dorsal (<bold>H</bold>) and lateral (<bold>I</bold>). Scale bars: 0.1 mm (<bold>A–D, F–I</bold>), 0.2 mm (<bold>E</bold>).</p></caption><graphic xmlns:xlink="http://www.w3.org/1999/xlink" xlink:href="zookeys-886-001-g023.jpg" position="float" orientation="portrait" xlink:type="simple" id="oo_352735.jpg"><uri content-type="original_file" xlink:type="simple">https://binary.pensoft.net/fig/352735</uri></graphic></fig><p>Pereopod 6 (Fig. <xref ref-type="fig" rid="F23">23B</xref>) 1.4× as long as pereopod 5; coxa bilobed, anterior lobe smaller than that of pereopod 5, with two setae anteriorly, posterior lobe slightly larger than anterior lobe, weakly dilated posterioventrally, with two setae posteriorly; basis subovoid, broader proximally, as wide and 1.3× as long as that of pereopod 5, anterior margin evenly rounded, with two robust setae, posterior margin weakly crenulated, lined with simple setae only, with weak distal notch; merus 0.6× as long as basis, 0.4× as wide as long, posterior margin expanded distally, with elongate robust setae (longest seta 0.3× as long as merus); carpus subrectangular, slightly widened distally, 0.7× as long as merus, 0.4× as wide as long; propodus linear, 1.7× as long as carpus, a little widened distally, with a pair of unequal locking setae; dactylus stout, falcate, half as long as propodus.</p><p>Pereopod 7 (Fig. <xref ref-type="fig" rid="F23">23C, D</xref>) 1.2× as long as pereopod 6; coxa unilobed, dilated posterioventrally; basis subovoid, as wide and 1.1× as long as that of pereopod 6, anterior margin evenly rounded, with one robust seta, posterior margin weakly crenulated, lined with simple setae only, proximal cusp developed proximally, with weak distal notch, medial surface with two plumose setae, merus expanded posteriodistally, 1.2× as long and 0.9× as wide as that of pereopod 6, posterior margin with elongate robust setae (longest seta 0.3× as long as merus); carpus subrectangular, slightly widened distally, 0.7× as long as merus, with a group of robust setae at posteriodistal corner (longest seta 0.6× as long as carpus); propodus as long as basis, slightly widened distally, distal locking setae unequal in length; dactylus stout, 0.4× as long as propodus.</p><p>Epimeron 1 rounded, with a notch bearing minute seta on posterioventral corner. Epimera 2 and 3 each posterioventral corner produced backwards, with a notch bearing minute seta (Fig. <xref ref-type="fig" rid="F23">23E</xref>).</p><p>Uropod 1 (Fig. <xref ref-type="fig" rid="F23">23F</xref>) peduncle with distoventral spine 0.2× as long as peduncle, with four dorsomedial and ten dorsolateral robust setae; inner ramus 0.7× as long as peduncle, with two dorsomedial robust setae and one group of four robust setae on apex; outer ramus 0.8× as long as inner ramus, with two dorsolateral robust setae and one group of four robust setae on apex.</p><p>Uropod 2 (Fig. <xref ref-type="fig" rid="F23">23G</xref>) 0.8× as long as uropod 1; peduncle 0.6× as long as that of uropod 1, both dorsal margins with distal robust seta only; inner ramus 1.1× as long as peduncle, with three dorsomedial robust setae and one dorsolateral robust seta, with one group of four robust setae on apex; outer ramus 0.7× as long as inner ramus, with one dorsomedial robust seta and two dorsolateral robust setae, with one group of four robust setae on apex.</p><p>Uropod 3 (Fig. <xref ref-type="fig" rid="F23">23H, I</xref>) 0.4× as long as uropod 1; peduncle 0.6× as long as that of uropod 2; inner ramus 0.7× as long as peduncle, tapering distally, terminated by one robust seta; outer ramus as long as inner ramus, biarticulated, 2<sup>nd</sup> article vestigial, with two elongate setae subapically.</p><p>Telson (Fig. <xref ref-type="fig" rid="F23">23H, I</xref>) subtrapezoidal in dorsal view, produced in apex, margins rounded, with a pair of robust setae on each side.</p></tp:treatment-sec><tp:treatment-sec sec-type="remarks" id="SECID0E3UBI"><title>Remarks.</title><p><italic><tp:taxon-name><tp:taxon-name-part taxon-name-part-type="genus" reg="Podoceropsis">Podoceropsis</tp:taxon-name-part> <tp:taxon-name-part taxon-name-part-type="species" reg="insinuomanus">insinuomanus</tp:taxon-name-part></tp:taxon-name></italic> sp. nov. is closely related to <italic><tp:taxon-name><tp:taxon-name-part taxon-name-part-type="genus" reg="Podoceropsis">Podoceropsis</tp:taxon-name-part> <tp:taxon-name-part taxon-name-part-type="species" reg="barnardi">barnardi</tp:taxon-name-part></tp:taxon-name></italic> Kudryashov &amp; Tzvetkova, 1975, reported from the southern and western Sakhalin, eastern Russia (<xref ref-type="bibr" rid="B26">Kudryashov and Tzvetkova 1975</xref>) and Vancouver, Canada (<xref ref-type="bibr" rid="B16">Conlan 1983</xref>), in the similar shape of the palmar margin of male gnathopod 2. However, this new species differs from <italic><tp:taxon-name><tp:taxon-name-part taxon-name-part-type="genus" reg="Podoceropsis">P.</tp:taxon-name-part> <tp:taxon-name-part taxon-name-part-type="species" reg="barnardi">barnardi</tp:taxon-name-part></tp:taxon-name></italic> in the shape of the posterior margin of male pereopod 5 basis, which has a very weak distal extension (well-developed in <italic><tp:taxon-name><tp:taxon-name-part taxon-name-part-type="genus" reg="Podoceropsis">P.</tp:taxon-name-part> <tp:taxon-name-part taxon-name-part-type="species" reg="barnardi">barnardi</tp:taxon-name-part></tp:taxon-name></italic>), biarticulated uropod 3 with the terminal article being vestigial (uniarticulated in <italic><tp:taxon-name><tp:taxon-name-part taxon-name-part-type="genus" reg="Podoceropsis">P.</tp:taxon-name-part> <tp:taxon-name-part taxon-name-part-type="species" reg="barnardi">barnardi</tp:taxon-name-part></tp:taxon-name></italic>) (<xref ref-type="bibr" rid="B26">Kudryashov and Tzvetkova 1975</xref>; <xref ref-type="bibr" rid="B16">Conlan 1983</xref>).</p></tp:treatment-sec><ref-list><ref id="B26"><mixed-citation xmlns:xlink="http://www.w3.org/1999/xlink" xlink:type="simple"><person-group><name name-style="western"><surname>Kudryashov</surname><given-names>VA</given-names></name><name name-style="western"><surname>Tzvetkova</surname><given-names>NL</given-names></name></person-group> (<year>1975</year>) <article-title>New and rare species of <tp:taxon-name><tp:taxon-name-part taxon-name-part-type="order">Amphipoda</tp:taxon-name-part></tp:taxon-name> (<tp:taxon-name><tp:taxon-name-part taxon-name-part-type="suborder">Gammaridea</tp:taxon-name-part></tp:taxon-name>) from the coastal waters of the South Sakhalin.</article-title><source>Zoologicheskii zhurnal</source><volume>54</volume>: <fpage>1306</fpage>–<lpage>1315</lpage>.</mixed-citation></ref><ref id="B16"><mixed-citation xmlns:xlink="http://www.w3.org/1999/xlink" xlink:type="simple"><person-group><name name-style="western"><surname>Conlan</surname><given-names>KE</given-names></name></person-group> (<year>1983</year>) The amphipod superfamily <tp:taxon-name><tp:taxon-name-part taxon-name-part-type="superfamily">Corophioidea</tp:taxon-name-part></tp:taxon-name> in the Northeastern Pacific region. 3. Family <tp:taxon-name><tp:taxon-name-part taxon-name-part-type="family">Isaeidae</tp:taxon-name-part></tp:taxon-name>: Systematics and Distributional Ecology. Publications in Natural Sciences 4: 1–75. (National Museum of Natural Science: Ottawa, Canada.)</mixed-citation></ref></ref-list></tp:taxon-treatment>
